# Supplementary material for: Nitric oxide-driven modifications of lipoic arm inhibit α-ketoacid dehydrogenases
Source: Nat Chem Biol. 2022 Oct 20;19(3):265–74. doi: 10.1038/s41589-022-01153-w (PMC9974485; doi:10.1038/s41589-022-01153-w)
Supplement: Source Data Fig. 1 — Statistical source data. [file 41589_2022_1153_MOESM3_ESM.xlsx]

## Sheet: Figure 1a
Measurement	PDHC Activity RAW 264.7
Statistical Test	Tukey's Multiple Comparisons Test
	Compare the mean of every column with the mean of every other column
RAW DATA
	Rep 1	Rep 2	Rep 3
0h	1.08957	1.02846	0.881969
6h	0.997817	0.825503	0.90248
24h	0.545756	0.432203	0.771619
48h	0.057454	0.050904	0.051286
72h	0.066012	0.084133	0.072801
96h	0.02805	0.035078	0.038951
STATS
Tukey's multiple comparisons test	Mean Diff.	95.00% CI of diff.	Below threshold?	Summary	Adjusted P Value
0h vs. 6h	0.0914	-0.1560 to 0.3388	No	ns	0.8093
0h vs. 24h	0.4168	0.1694 to 0.6642	Yes	**	0.0011
0h vs. 48h	0.9468	0.6994 to 1.194	Yes	****	<0.0001
0h vs. 72h	0.9257	0.6783 to 1.173	Yes	****	<0.0001
0h vs. 96h	0.966	0.7186 to 1.213	Yes	****	<0.0001
6h vs. 24h	0.3254	0.07804 to 0.5728	Yes	**	0.0084
6h vs. 48h	0.8554	0.6080 to 1.103	Yes	****	<0.0001
6h vs. 72h	0.8343	0.5869 to 1.082	Yes	****	<0.0001
6h vs. 96h	0.8746	0.6272 to 1.122	Yes	****	<0.0001
24h vs. 48h	0.53	0.2826 to 0.7773	Yes	***	0.0001
24h vs. 72h	0.5089	0.2615 to 0.7562	Yes	***	0.0002
24h vs. 96h	0.5492	0.3018 to 0.7965	Yes	****	<0.0001
48h vs. 72h	-0.0211	-0.2685 to 0.2263	No	ns	0.9997
48h vs. 96h	0.01919	-0.2282 to 0.2666	No	ns	0.9998
72h vs. 96h	0.04029	-0.2071 to 0.2877	No	ns	0.9928
Measurement	OGDC Activity RAW 264.7
Statistical Test	Tukey's Multiple Comparisons Test
	Compare the mean of every column with the mean of every other column
RAW DATA
	Rep 1	Rep 2	Rep 3
0h	0.870201	0.915158	1.21464
6h	1.96533	1.29967	1.14286
24h	0.225566	0.317762	0.198173
48h	0.12602	0.120804	0.09324
72h	0.14741	0.099846	0.137474
96h	0.130124	0.083948	0.073842
STATS
Tukey's multiple comparisons test	Mean Diff.	95.00% CI of diff.	Below threshold?	Summary	Adjusted P Value
0h vs. 6h	-0.4693	-1.008 to 0.06944	No	ns	0.1021
0h vs. 24h	0.7528	0.2141 to 1.292	Yes	**	0.0053
0h vs. 48h	0.8866	0.3479 to 1.425	Yes	**	0.0014
0h vs. 72h	0.8718	0.3330 to 1.410	Yes	**	0.0016
0h vs. 96h	0.904	0.3653 to 1.443	Yes	**	0.0012
6h vs. 24h	1.222	0.6834 to 1.761	Yes	****	<0.0001
6h vs. 48h	1.356	0.8172 to 1.895	Yes	****	<0.0001
6h vs. 72h	1.341	0.8023 to 1.880	Yes	****	<0.0001
6h vs. 96h	1.373	0.8346 to 1.912	Yes	****	<0.0001
24h vs. 48h	0.1338	-0.4049 to 0.6725	No	ns	0.955
24h vs. 72h	0.1189	-0.4198 to 0.6576	No	ns	0.9724
24h vs. 96h	0.1512	-0.3875 to 0.6899	No	ns	0.9273
48h vs. 72h	-0.01489	-0.5536 to 0.5238	No	ns	>0.9999
48h vs. 96h	0.01738	-0.5213 to 0.5561	No	ns	>0.9999
72h vs. 96h	0.03227	-0.5065 to 0.5710	No	ns	>0.9999

## Sheet: Figure 1b 
Measurement	PDHC Activity BMDM
Statistical Test	Tukey's Multiple Comparisons Test
	Compare the mean of every column with the mean of every other column
RAW Data
	Rep 1	Rep 2	Rep 3
0h	0.989344	1.01203	0.998629
24h	0.81032	0.769731	0.829067
72h	0.200911	0.207322	0.247867
STATS
Comparisons	Mean Diff.	Below threshold?	Summary	Adjusted P Value
0h vs. 24h	0.197	Yes	***	0.0001
0h vs. 72h	0.7813	Yes	****	<0.0001
24h vs. 72h	0.5843	Yes	****	<0.0001

## Sheet: Figure 1c
Measurement	Acetyl CoA Normalized TIC BMDM
Statistical Test	Tukey's Multiple Comparisons Test
	Compare the mean of every column with the mean of every other column
RAW Data
	Rep 1	Rep 2	Rep 3
0h	609756	547549	696359
6h	690876	775876	583288
24h	579926	411739	427471
48h	180104	196778	231481
72h	190500	164198	129027
STATS
Comparisons	Mean Diff.	Below threshold?	Summary	Adjusted P Value
0h vs. 6h	-65459	No	ns	0.788
0h vs. 24h	144843	No	ns	0.1663
0h vs. 48h	415100	Yes	***	0.0002
0h vs. 72h	456646	Yes	***	0.0001
6h vs. 24h	210301	Yes	*	0.0295
6h vs. 48h	480559	Yes	****	<0.0001
6h vs. 72h	522105	Yes	****	<0.0001
24h vs. 48h	270257	Yes	**	0.0062
24h vs. 72h	311804	Yes	**	0.0022
48h vs. 72h	41546	No	ns	0.9477

## Sheet: Figure 1d
Measurement	Succinyl CoA Normalized TIC BMDM
Statistical Test	Tukey's Multiple Comparisons Test
	Compare the mean of every column with the mean of every other column
RAW Data
	Rep 1	Rep 2	Rep 3
0h	336161	313472	321541
6h	944300	1.03247e+06	1.03877e+06
24h	98275.3	89435.6	66376.9
48h	35823.5	26841.5	30126.4
72h	ND	ND	ND
STATS
Comparisons	Mean Diff.	Below threshold?	Summary	Adjusted P Value
0h vs. 6h	-681454	Yes	****	<0.0001
0h vs. 24h	239029	Yes	****	<0.0001
0h vs. 48h	292794	Yes	****	<0.0001
6h vs. 24h	920483	Yes	****	<0.0001
6h vs. 48h	974248	Yes	****	<0.0001
24h vs. 48h	53766	No	ns	0.1716

## Sheet: Figure 1e
Measurement	Citrulline Normalized TIC BMDM
Statistical Test	Tukey's Multiple Comparisons Test
	Compare the mean of every column with the mean of every other column
RAW Data
	Rep 1	Rep 2	Rep 3
0h	ND	ND	ND
6h	1622.13	4391.08	25145.2
24h	4229645	3768718	3087839
48h	8182367	7617132	8345264
72h	8677100	9273619	8065144
STATS
Comparisons	Mean Diff.	Below threshold?	Summary	Adjusted P Value
6h vs. 24h	-3685015	Yes	****	<0.0001
6h vs. 48h	-8037868	Yes	****	<0.0001
6h vs. 72h	-8661568	Yes	****	<0.0001
24h vs. 48h	-4352854	Yes	****	<0.0001
24h vs. 72h	-4976554	Yes	****	<0.0001
48h vs. 72h	-623700	No	ns	0.3988
