# Supplementary material for: Nitric oxide-driven modifications of lipoic arm inhibit α-ketoacid dehydrogenases
Source: Nat Chem Biol. 2022 Oct 20;19(3):265–74. doi: 10.1038/s41589-022-01153-w (PMC9974485; doi:10.1038/s41589-022-01153-w)
Supplement: Source Data Fig. 2 — Statistical source data. [file 41589_2022_1153_MOESM5_ESM.xlsx]

## Sheet: Figure 2a
Measurement	PDHC Activity RAW 264.7 1400W trt
Statistical Test	Tukey's Multiple Comparisons Test
	Compare the mean of every column with the mean of every other column
RAW Data
	Rep 1	Rep 2	Rep 3
Control	0.97885	0.996667	1.02448
1400W	1.05094	1.08612	1.10257
LPSIFN	0.034271	0.030089	0.07645
LPSIFN + 1400W	0.428792	0.480789	0.376432
STATS
Comparisons	Mean Diff.	Below threshold?	Summary	Adjusted P Value
Control vs. 1400W	-0.07987	No	ns	0.0785
Control vs. LPSIFN	0.9531	Yes	****	<0.0001
Control vs. LPSIFN + 1400W	0.5713	Yes	****	<0.0001
1400W vs. LPSIFN	1.033	Yes	****	<0.0001
1400W vs. LPSIFN + 1400W	0.6512	Yes	****	<0.0001
LPSIFN vs. LPSIFN + 1400W	-0.3817	Yes	****	<0.0001

## Sheet: Figure 2b
Measurement	Labeling Pattern of Metabolites after incubation with U13CGlucose RAW 264.7 Cells 1400W trt
Statistical Test	Tukey's Multiple Comparisons Test
	Compare the mean of every column with the mean of every other column
		Adjusted Labeling Fraction												ANOVA		Multiple Comparison P Value
Metabolite	Label	M0 a	M0 b	M0 c	M0 1400W a	M0 1400W b	M0 1400W c	M1 a	M1 b	M1 c	M1 1400W a	M1 1400W b	M1 1400W c	P value	F	M0 vs M0 1400W	M0 vs M1	M0 vs M1 1400W	M0 1400W vs M1	M0 1400W vs M1 1400W	M1 vs M1 1400W
Acetyl-CoA	0	1.09e-05	6.08e-06	8.23e-06	0.052964	0.04886	0.04941	0.353874	0.28237	0.185233	0.109995	0.109661	0.099806	0.0003	23.59	0.5037	0.0002	0.06	0.0009	0.421	0.0057
Acetyl-CoA	1	1.21e-05	7.26e-06	1.01e-05	1.72e-06	0.007084	1.55e-08	0.011157	5.08e-08	0.034945	0.003193	0.004285	0.000159	0.2416	1.711	0.9886	0.2505	0.9859	0.3705	>0.9999	0.3814
Acetyl-CoA	2	1.16e-05	6.74e-06	8.79e-06	0.042664	0.014584	0.015477	0.042091	0.136825	7.29e-08	0.086621	0.091332	0.081902	0.075	3.376	0.8417	0.2547	0.0719	0.6415	0.2253	0.7966
Acetyl-CoA	5	0.509173	0.440067	0.350367	0.283884	0.344872	0.321582	0.537618	0.511928	0.779811	0.403063	0.389183	0.390603	0.0166	6.322	0.3972	0.1286	0.9417	0.0128	0.6933	0.0586
Acetyl-CoA	6	2.19e-10	0.068668	0.270363	0.14802	0.197028	0.17597	1.59e-08	2.39e-08	1.63e-09	0.061768	0.062958	0.081073	0.0868	3.143	0.7331	0.2871	0.8699	0.0691	0.3401	0.658
Acetyl-CoA	7	0.404934	0.415838	0.201104	0.290639	0.223021	0.250716	0.053741	0.068315	1.11e-07	0.27875	0.263176	0.261864	0.0027	11.67	0.4277	0.0023	0.5552	0.0166	0.9944	0.012
Acetyl-CoA	8	0.08568	5e-11	0.142203	0.107591	0.117579	0.134966	1.93e-05	9.42e-06	5.37e-07	0.054964	0.052336	0.041743	0.0226	5.632	0.4936	0.1272	0.8159	0.0164	0.1648	0.401
Acetyl-CoA	9	2.43e-06	0.075308	5.37e-09	0.048169	0.030967	0.040876	7.62e-05	2.93e-05	7e-07	9.92e-05	3.66e-05	7.21e-07	0.1456	2.378	0.842	0.5409	0.5412	0.2004	0.2006	>0.9999
Acetyl-CoA	10	9.31e-06	1.24e-06	0.035807	0.00884	0.012943	0.005817	0.000114	0.006001	0.019521	6.36e-05	0.004465	8.14e-05	0.7361	0.4317	0.9911	0.9834	0.7044	0.9999	0.851	0.8804
Citrate	0	0.524748	0.516983	0.524094	0.565135	0.571501	0.564533	0.768612	0.682545	0.682549	0.378762	0.454392	ND	0.0002	33.75	0.4135	0.001	0.0421	0.0049	0.0072	0.0001
Citrate	2	0.317895	0.330446	0.32256	0.288061	0.27919	0.287006	0.178116	0.246104	0.24794	0.489353	0.426581	ND	0.0002	30.32	0.3743	0.0123	0.0044	0.1095	0.001	0.0001
Citrate	3	0.035623	0.035182	0.035766	0.034887	0.038993	0.037475	0.016707	0.02225	0.019231	0.014591	0.014774	ND	<0.0001	95.88	0.728	<0.0001	<0.0001	<0.0001	<0.0001	0.1005
Citrate	4	0.071287	0.068518	0.069411	0.064428	0.062695	0.061534	0.014864	0.02146	0.023868	0.075231	0.066798	ND	<0.0001	134	0.1693	<0.0001	0.9774	<0.0001	0.1402	<0.0001
Citrate	5	0.030205	0.029202	0.028618	0.027986	0.028824	0.028848	0.018343	0.022978	0.024118	0.032489	0.030806	ND	0.0018	15.44	0.9446	0.0052	0.5222	0.0095	0.3025	0.0021
Succinate	0	0.817212	0.829319	0.837694	0.844969	0.847624	0.850477	0.998739	0.9975	0.999676	0.869016	0.87072	0.870237	<0.0001	614.8	0.009	<0.0001	<0.0001	<0.0001	0.0042	<0.0001
Succinate	2	0.123283	0.121611	0.11289	0.101618	0.096504	0.099176	0.000102	9.47e-06	2.77e-05	0.099853	0.097157	0.096791	<0.0001	851.4	0.0002	<0.0001	0.0002	<0.0001	0.968	<0.0001
Succinate	3	0.03442	0.030412	0.029931	0.031999	0.030169	0.02929	0.000925	0.002391	0.000248	0.019505	0.020283	0.019909	<0.0001	255.2	0.8137	<0.0001	<0.0001	<0.0001	0.0001	<0.0001

## Sheet: Figure 2c
Measurement	PDHC Activity RAW 264.7 NOS2 KO
Statistical Test	DATA is normalized and compared to own control
	Two-tailed t-test
RAW Data
	Rep 1	Rep 2	Rep 3
WT Control	0.82011	0.914432	1.26546
WT + LPSIFN	0.027678	0.018433	0.020938
	Rep 1	Rep 2	Rep 3
KO Control	1.19006	1.0203	0.789633
KO + LPSIFN	0.452069	0.633431	0.653205
STATS
	P value	P value summary	Significantly different (P < 0.05)?	One- or two-tailed P value?	t, df	Mean of differences (B - A)	SD of differences	SEM of differences	95% confidence interval
WT Control vs WT + LPSIFN	0.019	*	Yes	Two-tailed	t=7.150, df=2	-0.9777	0.2368	0.1367	-1.566 to -0.3893
KO Control vs KO + LPSIFN	0.1375	ns	No	Two-tailed	t=2.410, df=2	-0.4204	0.3022	0.1745	-1.171 to 0.3302
Measurement	OGDC Activity RAW 264.7 NOS2 KO
Statistical Test	DATA is normalized and compared to own control
	Two-tailed t-test
RAW Data
	Rep 1	Rep 2	Rep 3
WT Control	1.07727	0.938996	0.983735
WT + LPSIFN	0.056821	0.056738	0.056361
	Rep 1	Rep 2	Rep 3
KO Control	0.982057	1.00702	1.01092
KO + LPSIFN	0.141024	0.167271	0.18314
STATS
	P value	P value summary	Significantly different (P < 0.05)?	One- or two-tailed P value?	t, df	Mean of differences (B - A)	SD of differences	SEM of differences	95% confidence interval
WT Control vs WT + LPSIFN	0.0019	**	Yes	Two-tailed	t=23.19, df=2	-0.9434	0.07047	0.04068	-1.118 to -0.7683
KO Control vs KO + LPSIFN	<0.0001	****	Yes	Two-tailed	t=198.1, df=2	-0.8362	0.00731	0.00422	-0.8543 to -0.8180

## Sheet: Figure 2d
Measurement	Labeling Pattern of Metabolites after incubation with U13CGlucose RAW 264.7 Cells NOS2 KO
Statistical Test	Tukey's Multiple Comparisons Test
	Compare the mean of every column with the mean of every other column
		Adjusted Labeling Fraction												ANOVA		Tukey's Multiple Comparison P Value
Metabolite	Label	WT M0 a	WT M0 b	WT M0 c	WT M1 a	WT M1 b	WT M1 c	KO M0 a	KO M0 b	KO M0 c	KO M1 a	KO M1 b	KO M1c	P value	F	WT M0 vs WT M1	WT M0 vs KO M0	WT M0 vs KO M1	WT M1 vs KO M0	WT M1 vs KO M1	KO M0 vs KO M1
Acetyl-CoA	0	0.014007	0.014098	0.000324	0.348585	0.377323	0.362107	0.017855	0.01401	0.012102	0.033353	0.034224	0.032555	<0.0001	1274	<0.0001	0.8701	0.0327	<0.0001	<0.0001	0.0952
Acetyl-CoA	2	0.032676	0.023815	0.03081	0.10712	0.121042	0.108253	0.033661	0.034044	0.03855	0.079248	0.076115	0.076671	<0.0001	197.4	<0.0001	0.4225	<0.0001	<0.0001	<0.0001	<0.0001
Acetyl-CoA	3	0.00772	0.006643	0.0055	0.022243	0.010917	0.010483	6.28e-06	0.004619	0.000103	0.008918	0.005357	0.006732	0.018	6.141	0.1173	0.4045	0.9992	0.0119	0.1396	0.3488
Acetyl-CoA	4	0.020008	0.017027	0.012203	0.008807	0.010061	0.009143	0.014023	0.013619	0.013412	0.014653	0.013497	0.015381	0.0165	6.347	0.0126	0.4184	0.6815	0.1189	0.0595	0.9588
Acetyl-CoA	5	0.20727	0.196653	0.167808	0.338769	0.339364	0.349926	0.190912	0.19511	0.197993	0.212355	0.209138	0.20926	<0.0001	133.9	<0.0001	0.9654	0.1981	<0.0001	<0.0001	0.3584
Acetyl-CoA	6	0.10085	0.091024	0.078733	0.007219	6.99e-09	3.71e-08	0.090995	0.075722	0.088637	0.035876	0.03191	0.034685	<0.0001	100.6	<0.0001	0.827	<0.0001	<0.0001	0.0031	0.0001
Acetyl-CoA	7	0.35442	0.390691	0.335618	0.086329	0.085817	0.083915	0.364494	0.389559	0.36943	0.48399	0.488696	0.496801	<0.0001	351.8	<0.0001	0.6984	<0.0001	<0.0001	<0.0001	<0.0001
Acetyl-CoA	8	0.133905	0.161513	0.135654	0.00537	0.002561	0.002706	0.137145	0.141368	0.136203	0.05881	0.06199	0.056853	<0.0001	212.3	<0.0001	0.8367	<0.0001	<0.0001	0.0001	<0.0001
Acetyl-CoA	9	0.065592	0.061178	0.062919	0.004474	0.003104	0.005515	0.073432	0.07476	0.056939	0.043615	0.044539	0.044947	<0.0001	96	<0.0001	0.628	0.0086	<0.0001	<0.0001	0.002
Acetyl-CoA	10	0.028697	0.03107	0.027759	0.000193	0.000561	0.000289	0.027776	0.024074	0.034004	0.007521	0.007153	0.007299	<0.0001	92.67	<0.0001	0.9936	<0.0001	<0.0001	0.0488	<0.0001
Acetyl-CoA	11	0.015426	3.24e-05	0.033569	0.00032	0.000225	0.000425	8.73e-07	0.009213	0.005471	0.004209	0.001457	0.001812	0.1927	1.999	0.1909	0.4279	0.2849	0.9159	0.9895	0.9859
Acetyl-CoA	12	2.68e-07	0.000256	0.041471	0.000339	0.000231	0.000449	4.92e-05	4.04e-06	6.72e-05	0.001849	0.000493	0.000542	0.4586	0.9563	0.5374	0.5208	0.5722	>0.9999	0.9999	0.9997
Acetyl-CoA	13	3.46e-06	0.000378	0.022151	0.000332	0.000233	0.00045	7.2e-05	7.52e-05	0.000184	8.48e-05	0.00014	0.000566	0.4461	0.9872	0.5409	0.5172	0.5331	>0.9999	>0.9999	>0.9999
Acetyl-CoA	18	0.00099	0.000388	0.003659	0.007306	0.00832	0.009313	0.003531	0.003067	0.007079	0.002573	0.005706	0.001316	0.013	6.925	0.0105	0.3047	0.756	0.142	0.0405	0.8094
Acetyl-CoA	19	0.002505	0.000388	0.004729	0.020515	0.006632	0.016817	0.012304	0.003535	0.014678	0.004308	0.006859	0.004651	0.0612	3.714	0.0593	0.2849	0.8963	0.6773	0.1574	0.6178
Acetyl-CoA	20	0.004584	0.000388	0.006002	0.016504	0.013958	0.016501	0.019341	0.003976	0.011379	0.003898	0.008986	0.002415	0.0368	4.637	0.0466	0.2185	0.9783	0.6946	0.0808	0.3595
Acetyl-CoA	21	0.00125	0.000388	0.000264	0.000242	0.000153	0.000367	0.004687	0.006038	0.011358	0.000642	0.002402	0.001706	0.0048	9.757	0.9939	0.0089	0.9187	0.0064	0.8126	0.0204
Citrate	0	0.215815	0.203244	0.204743	0.359243	0.387734	0.623298	0.215249	0.218265	0.234122	0.073094	0.043933	0.184168	0.0042	10.16	0.0238	0.996	0.4231	0.0323	0.003	0.326
Citrate	2	0.43334	0.426926	0.430547	0.395254	0.373097	0.283971	0.454902	0.456889	0.441969	0.75093	0.68055	0.603436	0.0002	26.39	0.2462	0.9461	0.0009	0.1175	0.0001	0.0017
Citrate	3	0.054236	0.055961	0.053579	0.028265	0.033892	1.11e-08	0.054648	0.044509	0.047595	0.03666	3.38e-09	2.43e-10	0.0159	6.435	0.0743	0.9593	0.0266	0.1476	0.8812	0.0527
Citrate	4	0.159242	0.164182	0.172551	0.152571	0.06532	0.010142	0.157357	0.157245	0.1627	0.043735	0.171517	0.143285	0.1776	2.107	0.1976	0.9986	0.6781	0.2428	0.71	0.7625
Citrate	5	0.096056	0.10053	0.094807	0.040207	0.103857	0.082588	0.077933	0.087203	0.076606	0.085095	0.093479	0.068113	0.5178	0.8213	0.4855	0.6759	0.7385	0.9846	0.9655	0.9994
Citrate	6	0.03182	0.037313	0.029635	0.02445	0.02378	8.36e-07	0.026176	0.026624	0.022693	0.010438	0.01052	0.000998	0.0187	6.05	0.1104	0.6346	0.0164	0.5197	0.5476	0.0886
Succinate	0	0.654716	0.66299	0.641153	0.965452	0.96616	0.967469	0.649921	0.648848	0.669683	0.706579	0.71282	0.700893	<0.0001	903.7	<0.0001	0.9667	0.0003	<0.0001	<0.0001	0.0004
Succinate	1	0.020218	0.016459	0.014603	4.77e-06	4.89e-05	5.91e-05	0.016737	0.01929	0.012066	0.003782	0.002499	0.005381	<0.0001	37.34	0.0001	0.9481	0.0007	0.0002	0.2861	0.0013
Succinate	2	0.186888	0.181609	0.196481	1.53e-05	0.000149	8.04e-05	0.192808	0.199892	0.191046	0.2051	0.203208	0.203112	<0.0001	1439	<0.0001	0.3772	0.0121	<0.0001	<0.0001	0.1297
Succinate	3	0.095001	0.095662	0.098642	0.034481	0.03338	0.032252	0.101153	0.094516	0.087842	0.063573	0.062489	0.068335	<0.0001	179.6	<0.0001	0.9241	<0.0001	<0.0001	<0.0001	<0.0001
Succinate	4	0.043176	0.04328	0.049121	4.69e-05	0.000263	0.00014	0.039382	0.037455	0.039363	0.020967	0.018984	0.022279	<0.0001	315.1	<0.0001	0.0164	<0.0001	<0.0001	<0.0001	<0.0001

## Sheet: Figure 2e
Measurement	Ratio of Fraction of Labeled Malate to Fraction of Labeled aKG after labeling with 513C Glutamine in RAW 264.7 Cells NOS2 KO
Statistical Test	Tukey's Multiple Comparisons Test
	Compare the mean of every column with the mean of every other column
RAW Data
	Rep 1	Rep 2	Rep 3
WT 0h	0.704412	0.706473	0.739621
WT 24h	0.487621	0.493433	0.480905
WT 48h	0.16383	0.153291	0.159543
KO 0h	0.714025	0.729775	0.725381
KO 24h	0.862773	0.819672	0.821479
KO 48h	0.819594	0.801752	0.788434
STATS
Tukey's multiple comparisons test	Mean Diff.	95.00% CI of diff.	Below threshold?	Summary	Adjusted P Value
WT 0h vs. WT 24h	0.2295	0.1882 to 0.2708	Yes	****	<0.0001
WT 0h vs. WT 48h	0.5579	0.5166 to 0.5993	Yes	****	<0.0001
WT 0h vs. KO 0h	-0.006225	-0.04756 to 0.03511	No	ns	0.9949
WT 0h vs. KO 24h	-0.1178	-0.1591 to -0.07647	Yes	****	<0.0001
WT 0h vs. KO 48h	-0.08642	-0.1278 to -0.04509	Yes	***	0.0002
WT 24h vs. WT 48h	0.3284	0.2871 to 0.3698	Yes	****	<0.0001
WT 24h vs. KO 0h	-0.2357	-0.2771 to -0.1944	Yes	****	<0.0001
WT 24h vs. KO 24h	-0.3473	-0.3887 to -0.3060	Yes	****	<0.0001
WT 24h vs. KO 48h	-0.3159	-0.3573 to -0.2746	Yes	****	<0.0001
WT 48h vs. KO 0h	-0.5642	-0.6055 to -0.5228	Yes	****	<0.0001
WT 48h vs. KO 24h	-0.6758	-0.7171 to -0.6344	Yes	****	<0.0001
WT 48h vs. KO 48h	-0.6444	-0.6857 to -0.6030	Yes	****	<0.0001
KO 0h vs. KO 24h	-0.1116	-0.1529 to -0.07025	Yes	****	<0.0001
KO 0h vs. KO 48h	-0.0802	-0.1215 to -0.03887	Yes	***	0.0003
KO 24h vs. KO 48h	0.03138	-0.009950 to 0.07271	No	ns	0.184

## Sheet: Figure 2f
Measurement	Relative OGDC Activity after treatment of lysate with NO donors
Statistical Test	Tukey's Multiple Comparisons Test
	Compare the mean of every column with the mean of every other column
RAW Data
	Rep 1	Rep 2	Rep 3
control	1.18	1.00355	0.816456
1mM SNG	0.276297	0.419625	0.334636
200uM SNG	0.412954	0.312439	0.351583
50uM SNG	0.336711	0.27818	0.236466
200uM EtCysSNO	0.278945	0.213407	0.212738
50uM EtCysSNO	0.178412	0.161035	0.132848
STATS
Comparisons	Mean Diff.	Below threshold?	Summary	Adjusted P Value
ctrl vs. 1mM GSNO	0.6565	Yes	****	<0.0001
ctrl vs. 200uM GSNO	0.641	Yes	****	<0.0001
ctrl vs. 200uM EtCysNO	0.765	Yes	****	<0.0001
ctrl vs. 50uM GSNO	0.7162	Yes	****	<0.0001
ctrl vs. 50uM EtCysNO	0.8426	Yes	****	<0.0001
1mM SNG vs. 200uM GSNO	-0.01547	No	ns	>0.9999
1mM SNG vs. 200uM EtCysNO	0.1085	No	ns	0.6543
1mM SNG vs. 50uM GSNO	0.05973	No	ns	0.9534
1mM SNG vs. 50uM EtCysNO	0.1861	No	ns	0.1649
200uM SNG vs. 200uM EtCysNO	0.124	No	ns	0.5297
200uM SNG vs. 50uM GSNO	0.07521	No	ns	0.888
200uM SNG vs. 50uM EtCysNO	0.2016	No	ns	0.1172
200uM EtCysNO vs. 50uM GSNO	-0.04876	No	ns	0.9801
200uM EtCysNO vs. 50uM EtCysNO	0.0776	No	ns	0.8749
50uM SNG vs. 50uM EtCysNO	0.1264	No	ns	0.5109

## Sheet: Figure 2g
Measurement	PDHC Activity in RAW 264.7 Cells Treated with 1400W or DETA NONOate
Statistical Test	Tukey's Multiple Comparisons Test
	Compare the mean of every column with the mean of every other column
RAW Data
	Rep 1	Rep 2	Rep 3
Control	0.975276	1.09781	0.926918
Control + 1400W	0.978124	0.957339	1.02442
Control + DETA	0.100624	0.108563	0.095413
LPSIFN	0.066659	0.064992	0.076294
LPSIFN + 1400W	0.422828	0.196825	0.390922
LPSIFN + 1400W + DETA	0.042389	0.030905	0.077475
STATS
Comparisons	Mean Diff.	Below threshold?	Summary	Adjusted P Value
Ctrl vs. 1400W	0.01337	No	ns	0.9998
Crtl vs. DETA	0.8985	Yes	****	<0.0001
Ctrl vs. LPSIFN	0.9307	Yes	****	<0.0001
Ctrl vs. LPSIFN + 1400W	0.6631	Yes	****	<0.0001
Ctrl vs. LPSIFN + 1400W + DETA	0.9497	Yes	****	<0.0001
1400W vs. DETA	0.8851	Yes	****	<0.0001
1400W vs. LPSIFN	0.9173	Yes	****	<0.0001
1400W vs. LPSIFN + 1400W	0.6498	Yes	****	<0.0001
1400W vs. LPSIFN + 1400W + DETA	0.9364	Yes	****	<0.0001
DETA vs. LPSIFN	0.03222	No	ns	0.9876
DETA vs. LPSIFN + 1400W	-0.2353	Yes	**	0.0073
DETA vs. LPSIFN + 1400W + DETA	0.05128	No	ns	0.9154
LPSIFN vs. LPSIFN + 1400W	-0.2675	Yes	**	0.0027
LPSIFN vs. LPSIFN + 1400W + DETA	0.01906	No	ns	0.9989
LPSIFN + 1400W vs. LPSIFN + 1400W + DETA	0.2866	Yes	**	0.0015
