# Supplementary material for: Nitric oxide-driven modifications of lipoic arm inhibit α-ketoacid dehydrogenases
Source: Nat Chem Biol. 2022 Oct 20;19(3):265–74. doi: 10.1038/s41589-022-01153-w (PMC9974485; doi:10.1038/s41589-022-01153-w)
Supplement: Source Data Fig. 3 — Statistical source data. [file 41589_2022_1153_MOESM7_ESM.xlsx]

## Sheet: Figure 3a
Measurement	DHLA relative levels after incubation with NO donors
Statistical Test	T-tests comparing control to each treatment
RAW Data
	Rep 1	Rep 2	Rep 3
Control	1.12703	0.941351	0.931623
GSNO	0.462314	0.348125	0.236477		red value was determined to be an outlier according to Grubb's test p=0.1
DPTA	3.50951	0.439334	0.339137
PAPA	0.429003	0.116148	0.032822
STATS
Comparison	P value	Summary	(P < 0.05)?	One- or two-tailed P value?	t, df
Control vs GSNO	0.002	**	Yes	Two-tailed	t=7.149, df=4
Control vs. DPTA	0.0066	**	Yes	Two-tailed	t=6.773, df=3
Control vs. PAPA	0.0041	**	Yes	Two-tailed	t=5.922, df=4

## Sheet: Figure 3b
Measurement	Lipoic acid relative levels after incubation with NO donors
Statistical Test	T-tests comparing control to each treatment
RAW Data
	Rep 1	Rep 2	Rep 3
Control	1.07592	1.06655	0.857532
GSNO	1.02727	0.893519	0.91495
DPTA	1.2366	0.995584	0.955213
PAPA	1.40009	0.603479	0.830505
STATS
Comparison	P value	Summary	(P < 0.05)?	One- or two-tailed P value?	t, df
Control vs GSNO	0.5431	ns	No	Two-tailed	t=0.6639, df=4
Control vs. DPTA	0.6102	ns	No	Two-tailed	t=0.5522, df=4
Control vs. PAPA	0.8341	ns	No	Two-tailed	t=0.2235, df=4

## Sheet: Figure 3c
Measurement	Quant of products formed after DHLA incubation with NO donors
Statistical Test	T-tests compared to control
	OR
	One sample t-test (when control is ND then testing sig difference from 0)
RAW DATA
R1a	Rep 1	Rep 2	Rep 3		R2	Rep 1	Rep 2	Rep 3
Control	ND	ND	ND		Control	ND	ND	ND
GSNO	935.452	1063.07	979.128		GSNO	18933	19082.8	17232.7
DPTA	689.447	333.401	486.368		DPTA	7258	1584.1	1685.07
PAPA	207.4	167.637	229.735		PAPA	3808.26	3527.4	3835.32
R1b	Rep 1	Rep 2	Rep 3		R3	Rep 1	Rep 2	Rep 3
Control	ND	ND	ND		Control	1.28438	1.17106	1.18297
GSNO	1499.84	1706.09	1538.44		GSNO	2.46789	2.78719	2.31441
DPTA	919.857	588.231	779.432		DPTA	2.04152	2.26472	8.21858	red value was determined to be an outlier according to Grubb's test p=0.1
PAPA	331.187	287.37	336.031		PAPA	3.53355	2.63662	2.87716
R1c	Rep 1	Rep 2	Rep 3
Control	ND	ND	ND
GSNO	1373.25	1458.45	1222.88
DPTA	788.849	649.144	788.612
PAPA	280.428	228.787	259.387
STATS
R1a	One sample t test				R2	One sample t test
	SNG	DPTA	PAPA			SNG	DPTA	PAPA
Theoretical mean	0	0	0		Theoretical mean	0	0	0
Actual mean	992.6	503.1	201.6		Actual mean	18416	3509	3724
P value (two tailed)	0.0014	0.0395	0.008		P value (two tailed)	0.001	0.2021	0.0007
P value summary	**	*	**		P value summary	**	ns	***
Significant (alpha=0.05)?	Yes	Yes	Yes		Significant (alpha=0.05)?	Yes	No	Yes
R1b	One sample t test				R3	T-test compared to control
	SNG	DPTA	PAPA		Comparison	P value	Summary	(P < 0.05)?	One- or two-tailed P value?	t, df
Theoretical mean	0	0	0		Control vs GSNO	0.0017	**	Yes	Two-tailed	t=7.527, df=4
Actual mean	1581	762.5	318.2		Control vs DPTA	0.0114	*	Yes	Two-tailed	t=5.571, df=3
P value (two tailed)	0.0016	0.0155	0.0024		Control vs PAPA	0.0027	**	Yes	Two-tailed	t=6.596, df=4
P value summary	**	*	**
Significant (alpha=0.05)?	Yes	Yes	Yes
R1c	One sample t test
	SNG	DPTA	PAPA
Theoretical mean	0	0	0
Actual mean	1352	742.2	256.2
P value (two tailed)	0.0026	0.0039	0.0034
P value summary	**	**	**
Significant (alpha=0.05)?	Yes	Yes	Yes

## Sheet: Figure 3d
Measurement	Quant of products formed after incubation of DLAT lipoylated peptide with NO donors
Statistical Test	T-tests compared to control
RAW DATA
dihydrolipoyl	Rep 1	Rep 2	Rep 3		R1	Rep 1	Rep 2	Rep 3		R3	Rep 1	Rep 2	Rep 3
control	1.57433	0.986896	0.438778		control	0	0.998719	1.00128		control	0.068655	0.832587	2.09876
GSNO	0.174353	0.11933	0.032086		GSNO	17.7345	24.949	13.0294		GSNO	3.10517	5.94412	3.81692
DPTA	0.145916	0.061678	0.103673		DPTA	19.0093	14.38	12.5651		DPTA	4.13499	5.77979	7.69197
PAPA	0.172394	0.152346	0.25107		PAPA	22.9847	24.9477	20.3619		PAPA	8.23711	12.8612	15.4406
lipoyl	Rep 1	Rep 2	Rep 3		R2	Rep 1	Rep 2	Rep 3
control	0.868687	1.08997	1.04135		control	0	1.16685	0.833151
GSNO	2.27129	2.39311	1.01187		GSNO	121.039	112.453	41.0725
DPTA	2.78531	1.33984	2.26636		DPTA	164.991	78.1997	90.5196
PAPA	3.30436	2.79021	4.17027		PAPA	186.349	135.906	154.217
STATS
dihydrolipoyl							R2
Comparison	P value	Summary	(P < 0.05)?	One- or two-tailed P value?	t, df		Comparison	P value	Summary	(P < 0.05)?	One- or two-tailed P value?	t, df
Control vs GSNO	0.0542	ns	No	Two-tailed	t=2.697, df=4		Control vs GSNO	0.0231	*	Yes	Two-tailed	t=3.584, df=4
Control vs DPTA	0.0527	ns	No	Two-tailed	t=2.726, df=4		Control vs DPTA	0.0151	*	Yes	Two-tailed	t=4.078, df=4
Control vs PAPA	0.0701	ns	No	Two-tailed	t=2.454, df=4		Control vs PAPA	0.0004	***	Yes	Two-tailed	t=10.72, df=4
lipoyl							R3
Comparison	P value	Summary	(P < 0.05)?	One- or two-tailed P value?	t, df		Comparison	P value	Summary	(P < 0.05)?	One- or two-tailed P value?	t, df
Control vs GSNO	0.1164	ns	No	Two-tailed	t=1.998, df=4		Control vs GSNO	0.0339	*	Yes	Two-tailed	t=3.168, df=4
Control vs DPTA	0.0575	ns	No	Two-tailed	t=2.641, df=4		Control vs DPTA	0.0148	*	Yes	Two-tailed	t=4.105, df=4
Control vs PAPA	0.004	**	Yes	Two-tailed	t=5.932, df=4		Control vs PAPA	0.0069	**	Yes	Two-tailed	t=5.108, df=4
R1
Comparison	P value	Summary	(P < 0.05)?	One- or two-tailed P value?	t, df
Control vs GSNO	0.0068	**	Yes	Two-tailed	t=5.142, df=4
Control vs DPTA	0.0017	**	Yes	Two-tailed	t=7.524, df=4
Control vs PAPA	<0.0001	****	Yes	Two-tailed	t=16.14, df=4

## Sheet: Figure 3f
Measurement	Purified PDHC Activity
Statistical Test	for the controls one-sample t-test was performed to determine if significantly different than 1
	for the other sets a one-way ANOVA with a Tukey's multiple comparisons
RAW DATA
	Rep 1	Rep 2	Rep 3	Rep 4	Rep 5
Control	1	1	1	1	1
CoA+Pyruvate	0.630136	0.579908	0.946826	0.899899	0.742941
CoA+Pyruvate+NAD	0.70879	0.623927	1.04526	0.843331	0.742805
GSNO	0.567052	0.64752	0.694064	0.77221	0.722821
GSNO + CoA+Pyruvate	0	0	0.022506	0.008985	0
GSNO + CoA+Pyruvate+NAD	0.080663	0.071113	0.074526	0.042901	0.0544264
DPTA	0.761125	0.911542	0.932549	0.880439
DPTA + CoA+Pyruvate	0.0371673	0.035614	0.041129	0.0757741
DPTA + CoA+Pyruvate+NAD	0.179709	0.205771	0.167553	0.161574
STATS
Comparison	P value	P value summary	Significantly different (P < 0.05)?	One- or two-tailed P value?	t, df
1 vs CoA + Pyr	0.0292	*	Yes	Two-tailed	t=3.328, df=4	T-tests
1 vs CoA + Pyr + NAD	0.0456	*	Yes	Two-tailed	t=2.868, df=4
1 vs GSNO	0.0008	***	Yes	Two-tailed	t=9.151, df=4
1 vs DPTA	0.0438	*	Yes	Two-tailed	t=3.358, df=3
Comparison	Mean Diff.	95.00% CI of diff.	Below threshold?	Summary	Adjusted P Value
GSNO vs GSNO + CoA + Pyr	0.6744	0.5963 to 0.7525	Yes	****	<0.0001	Tukey's
GSNO vs GSNO + CoA + Pyr + NAD	0.616	0.5379 to 0.6941	Yes	****	<0.0001
GSNO + CoA + Pyr vs GSNO + CoA + Pyr + NAD	-0.05843	-0.1365 to 0.01967	No	ns	0.1556
DPTA vs DPTA + CoA + Pyr	0.824	0.7313 to 0.9167	Yes	****	<0.0001
DPTA vs DPTA + CoA + Pyr + NAD	0.6928	0.6001 to 0.7854	Yes	****	<0.0001
DPTA + CoA + Pyr vs DPTA + CoA + Pyr + NAD	-0.1312	-0.2239 to -0.03855	Yes	**	0.0084
