# Supplementary material for: Nitric oxide-driven modifications of lipoic arm inhibit α-ketoacid dehydrogenases
Source: Nat Chem Biol. 2022 Oct 20;19(3):265–74. doi: 10.1038/s41589-022-01153-w (PMC9974485; doi:10.1038/s41589-022-01153-w)
Supplement: Source Data Fig. 4 — Statistical source data. [file 41589_2022_1153_MOESM9_ESM.xlsx]

## Sheet: Figure 4b
Measurement	Purified PDHC Activity
Statistical Test	Tukey's Multiple Comparisons Test
	Compare the mean of every column with the mean of every other column
RAW DATA
	Rep 1	Rep 2	Rep 3
Control	1.05135	0.994337	0.95431
Pyr	1.04963	0.945671	0.92033
Pyr+CoA	1.10463	0.991457	0.899597
GSNO	0.888366	0.87368	0.78182
GSNO + Pyr	0.977923	0.975331	0.835957
GSNO + Pyr+CoA	0.105682	0.06364	0.132751
DPTA	0.913131	0.941927	0.929545
DPTA + Pyr	0.716452	0.748992	0.788731
DPTA + Pyr+CoA	0.162699	0.210501	0.158668
STATS
Comparison	Mean Diff.	95.00% CI of diff.	Below threshold?	Summary	Adjusted P Value
Control vs Pyr	0.02812	-0.1401 to 0.1963	No	ns	0.9995
Control vs Pyr + CoA	0.00144	-0.1668 to 0.1697	No	ns	>0.9999
Control vs GSNO	0.152	-0.01617 to 0.3203	No	ns	0.095
Control vs GSNO + Pyr	0.07026	-0.09795 to 0.2385	No	ns	0.8579
Control vs GSNO + Pyr + CoA	0.8993	0.7311 to 1.068	Yes	****	<0.0001
Control vs DPTA	0.0718	-0.09642 to 0.2400	No	ns	0.8437
Control vs DPTA + Pyr	0.2486	0.08039 to 0.4168	Yes	**	0.0016
Control vs DPTA + Pyr + CoA	0.8227	0.6545 to 0.9909	Yes	****	<0.0001
Pyr vs. Pyr + CoA	-0.02668	-0.1949 to 0.1415	No	ns	0.9996
Pyr vs. GSNO	0.1239	-0.04430 to 0.2921	No	ns	0.2596
Pyr vs. GSNO + Pyr	0.04214	-0.1261 to 0.2104	No	ns	0.9916
Pyr vs. GSNO + Pyr + CoA	0.8712	0.7030 to 1.039	Yes	****	<0.0001
Pyr vs. DPTA	0.04367	-0.1245 to 0.2119	No	ns	0.9894
Pyr vs. DPTA + Pyr	0.2205	0.05227 to 0.3887	Yes	**	0.0055
Pyr vs. DPTA + Pyr + CoA	0.7946	0.6264 to 0.9628	Yes	****	<0.0001
Pyr + CoA vs. GSNO	0.1506	-0.01761 to 0.3188	No	ns	0.1004
Pyr + CoA vs. GSNO + Pyr	0.06882	-0.09939 to 0.2370	No	ns	0.8705
Pyr + CoA vs. GSNO + Pyr + CoA	0.8979	0.7297 to 1.066	Yes	****	<0.0001
Pyr + CoA vs. DPTA	0.07036	-0.09786 to 0.2386	No	ns	0.857
Pyr + CoA vs. DPTA + Pyr	0.2472	0.07895 to 0.4154	Yes	**	0.0017
Pyr + CoA vs. DPTA + Pyr + CoA	0.8213	0.6531 to 0.9895	Yes	****	<0.0001
GSNO vs GSNO + Pyr	-0.08178	-0.2500 to 0.08643	No	ns	0.7375
GSNO vs GSNO + Pyr + CoA	0.7473	0.5790 to 0.9155	Yes	****	<0.0001
GSNO vs DPTA	-0.08025	-0.2485 to 0.08797	No	ns	0.7552
GSNO vs DPTA + Pyr	0.09656	-0.07165 to 0.2648	No	ns	0.5549
GSNO vs DPTA + Pyr + CoA	0.6707	0.5025 to 0.8389	Yes	****	<0.0001
GSNO + Pyr vs GSNO + Pyr + CoA	0.829	0.6608 to 0.9973	Yes	****	<0.0001
GSNO + Pyr vs DPTA	0.001536	-0.1667 to 0.1698	No	ns	>0.9999
GSNO + Pyr vs DPTA + Pyr	0.1783	0.01013 to 0.3466	Yes	*	0.0329
GSNO + Pyr vs DPTA + Pyr + CoA	0.7524	0.5842 to 0.9207	Yes	****	<0.0001
GSNO + Pyr + CoA vs DPTA	-0.8275	-0.9957 to -0.6593	Yes	****	<0.0001
GSNO + Pyr + CoA vs DPTA + Pyr	-0.6507	-0.8189 to -0.4825	Yes	****	<0.0001
GSNO + Pyr + CoA vs DPTA + Pyr + CoA	-0.0766	-0.2448 to 0.09162	No	ns	0.7955
DPTA vs. DPTA + Pyr	0.1768	0.008594 to 0.3450	Yes	*	0.0351
DPTA vs. DPTA + Pyr + CoA	0.7509	0.5827 to 0.9191	Yes	****	<0.0001
DPTA + Pyr vs. DPTA + Pyr + CoA	0.5741	0.4059 to 0.7423	Yes	****	<0.0001

## Sheet: Figure 4c
Measurement	Purified PDHC Activity
Statistical Test	Tukey's Multiple Comparisons Test
	Compare the mean of every column with the mean of every other column
RAW DATA
	Rep 1	Rep 2	Rep 3
Control	1.02063	1.01056	0.96881
NADH	0.977115	0.923409	0.872029
CoA	1.10557	1.06603	1.03769
Control NADH CoA	1.00635	1.03536	0.96582
GSNO	0.973393	0.944552	0.97281
GSNO NADH	0.822101	0.840454	0.81074
GSNO CoA	0.91979	0.918916	0.913284
GSNO NADH CoA	0.013109	0.019324	0.021169
DPTA	0.850436	0.886313	0.833936
DPTA NADH	0.574598	0.589325	0.54924
DPTA CoA	0.804702	0.809353	0.780341
DPTA NADH CoA	0.099217	0.097003	0.093238
PAPA	0.909346	0.885427	0.867599
PAPA NADH	0.759745	0.725085	0.696959
PAPA CoA	0.815333	0.801048	0.77558
PAPA NADH CoA	0.075963	0.076185	0.06788
STATS
Comparisons	Mean Diff.	95.00% CI of diff.	Below threshold?	Summary	Adjusted P Value
Control vs. NADH	0.07582	0.001417 to 0.1502	Yes	*	0.0423
Control vs. CoA	-0.06976	-0.1442 to 0.004637	No	ns	0.0848
Control vs. NADH CoA	-0.00251	-0.07691 to 0.07189	No	ns	>0.9999
Control vs. GSNO	0.03642	-0.03798 to 0.1108	No	ns	0.8932
Control vs. GSNO NADH	0.1756	0.1012 to 0.2500	Yes	****	<0.0001
Control vs. GSNO CoA	0.08267	0.008271 to 0.1571	Yes	*	0.0182
Control vs. GSNO NADH CoA	0.9821	0.9077 to 1.057	Yes	****	<0.0001
Control vs. DPTA	0.1431	0.06871 to 0.2175	Yes	****	<0.0001
Control vs. DPTA NADH	0.4289	0.3545 to 0.5033	Yes	****	<0.0001
Control vs. DPTA CoA	0.2019	0.1275 to 0.2763	Yes	****	<0.0001
Control vs. DPTA NADH CoA	0.9035	0.8291 to 0.9779	Yes	****	<0.0001
Control vs. PAPA	0.1125	0.03814 to 0.1869	Yes	***	0.0003
Control vs. PAPA NADH	0.2727	0.1983 to 0.3471	Yes	****	<0.0001
Control vs. PAPA CoA	0.2027	0.1283 to 0.2771	Yes	****	<0.0001
Control vs. PAPA NADH CoA	0.9267	0.8523 to 1.001	Yes	****	<0.0001
NADH vs. CoA	-0.1456	-0.2200 to -0.07118	Yes	****	<0.0001
NADH vs. NADH CoA	-0.07833	-0.1527 to -0.003927	Yes	*	0.0312
NADH vs. GSNO	-0.0394	-0.1138 to 0.03500	No	ns	0.8269
NADH vs. GSNO NADH	0.09975	0.02535 to 0.1742	Yes	**	0.0019
NADH vs. GSNO CoA	0.006854	-0.06754 to 0.08125	No	ns	>0.9999
NADH vs. GSNO NADH CoA	0.9063	0.8319 to 0.9807	Yes	****	<0.0001
NADH vs. DPTA	0.06729	-0.007109 to 0.1417	No	ns	0.1109
NADH vs. DPTA NADH	0.3531	0.2787 to 0.4275	Yes	****	<0.0001
NADH vs. DPTA CoA	0.1261	0.05165 to 0.2005	Yes	****	<0.0001
NADH vs. DPTA NADH CoA	0.8277	0.7533 to 0.9021	Yes	****	<0.0001
NADH vs. PAPA	0.03673	-0.03767 to 0.1111	No	ns	0.8871
NADH vs. PAPA NADH	0.1969	0.1225 to 0.2713	Yes	****	<0.0001
NADH vs. PAPA CoA	0.1269	0.05247 to 0.2013	Yes	****	<0.0001
NADH vs. PAPA NADH CoA	0.8508	0.7764 to 0.9252	Yes	****	<0.0001
CoA vs. NADH CoA	0.06725	-0.007147 to 0.1417	No	ns	0.1113
CoA vs. GSNO	0.1062	0.03178 to 0.1806	Yes	***	0.0008
CoA vs. GSNO NADH	0.2453	0.1709 to 0.3197	Yes	****	<0.0001
CoA vs. GSNO CoA	0.1524	0.07803 to 0.2268	Yes	****	<0.0001
CoA vs. GSNO NADH CoA	1.052	0.9775 to 1.126	Yes	****	<0.0001
CoA vs. DPTA	0.2129	0.1385 to 0.2873	Yes	****	<0.0001
CoA vs. DPTA NADH	0.4987	0.4243 to 0.5731	Yes	****	<0.0001
CoA vs. DPTA CoA	0.2716	0.1972 to 0.3460	Yes	****	<0.0001
CoA vs. DPTA NADH CoA	0.9733	0.8989 to 1.048	Yes	****	<0.0001
CoA vs. PAPA	0.1823	0.1079 to 0.2567	Yes	****	<0.0001
CoA vs. PAPA NADH	0.3425	0.2681 to 0.4169	Yes	****	<0.0001
CoA vs. PAPA CoA	0.2724	0.1980 to 0.3468	Yes	****	<0.0001
CoA vs. PAPA NADH CoA	0.9964	0.9220 to 1.071	Yes	****	<0.0001
NADH CoA vs. GSNO	0.03893	-0.03547 to 0.1133	No	ns	0.8386
NADH CoA vs. GSNO NADH	0.1781	0.1037 to 0.2525	Yes	****	<0.0001
NADH CoA vs. GSNO CoA	0.08518	0.01078 to 0.1596	Yes	*	0.0132
NADH CoA vs. GSNO NADH CoA	0.9846	0.9102 to 1.059	Yes	****	<0.0001
NADH CoA vs. DPTA	0.1456	0.07122 to 0.2200	Yes	****	<0.0001
NADH CoA vs. DPTA NADH	0.4315	0.3571 to 0.5059	Yes	****	<0.0001
NADH CoA vs. DPTA CoA	0.2044	0.1300 to 0.2788	Yes	****	<0.0001
NADH CoA vs. DPTA NADH CoA	0.906	0.8316 to 0.9804	Yes	****	<0.0001
NADH CoA vs. PAPA	0.1151	0.04065 to 0.1895	Yes	***	0.0002
NADH CoA vs. PAPA NADH	0.2752	0.2008 to 0.3496	Yes	****	<0.0001
NADH CoA vs. PAPA CoA	0.2052	0.1308 to 0.2796	Yes	****	<0.0001
NADH CoA vs. PAPA NADH CoA	0.9292	0.8548 to 1.004	Yes	****	<0.0001
GSNO vs. GSNO NADH	0.1392	0.06475 to 0.2136	Yes	****	<0.0001
GSNO vs. GSNO CoA	0.04625	-0.02814 to 0.1207	No	ns	0.6228
GSNO vs. GSNO NADH CoA	0.9457	0.8713 to 1.020	Yes	****	<0.0001
GSNO vs. DPTA	0.1067	0.03229 to 0.1811	Yes	***	0.0007
GSNO vs. DPTA NADH	0.3925	0.3181 to 0.4669	Yes	****	<0.0001
GSNO vs. DPTA CoA	0.1655	0.09105 to 0.2399	Yes	****	<0.0001
GSNO vs. DPTA NADH CoA	0.8671	0.7927 to 0.9415	Yes	****	<0.0001
GSNO vs. PAPA	0.07613	0.001729 to 0.1505	Yes	*	0.0407
GSNO vs. PAPA NADH	0.2363	0.1619 to 0.3107	Yes	****	<0.0001
GSNO vs. PAPA CoA	0.1663	0.09187 to 0.2407	Yes	****	<0.0001
GSNO vs. PAPA NADH CoA	0.8902	0.8158 to 0.9646	Yes	****	<0.0001
GSNO NADH vs. GSNO CoA	-0.0929	-0.1673 to -0.01850	Yes	**	0.0048
GSNO NADH vs. GSNO NADH CoA	0.8066	0.7322 to 0.8810	Yes	****	<0.0001
GSNO NADH vs. DPTA	-0.03246	-0.1069 to 0.04194	No	ns	0.9529
GSNO NADH vs. DPTA NADH	0.2534	0.1790 to 0.3278	Yes	****	<0.0001
GSNO NADH vs. DPTA CoA	0.0263	-0.04810 to 0.1007	No	ns	0.9924
GSNO NADH vs. DPTA NADH CoA	0.7279	0.6535 to 0.8023	Yes	****	<0.0001
GSNO NADH vs. PAPA	-0.06303	-0.1374 to 0.01137	No	ns	0.1714
GSNO NADH vs. PAPA NADH	0.09717	0.02277 to 0.1716	Yes	**	0.0027
GSNO NADH vs. PAPA CoA	0.02711	-0.04729 to 0.1015	No	ns	0.9899
GSNO NADH vs. PAPA NADH CoA	0.7511	0.6767 to 0.8255	Yes	****	<0.0001
GSNO CoA vs. GSNO NADH CoA	0.8995	0.8251 to 0.9739	Yes	****	<0.0001
GSNO CoA vs. DPTA	0.06044	-0.01396 to 0.1348	No	ns	0.2194
GSNO CoA vs. DPTA NADH	0.3463	0.2719 to 0.4207	Yes	****	<0.0001
GSNO CoA vs. DPTA CoA	0.1192	0.04480 to 0.1936	Yes	***	0.0001
GSNO CoA vs. DPTA NADH CoA	0.8208	0.7464 to 0.8952	Yes	****	<0.0001
GSNO CoA vs. PAPA	0.02987	-0.04453 to 0.1043	No	ns	0.976
GSNO CoA vs. PAPA NADH	0.1901	0.1157 to 0.2645	Yes	****	<0.0001
GSNO CoA vs. PAPA CoA	0.12	0.04561 to 0.1944	Yes	***	0.0001
GSNO CoA vs. PAPA NADH CoA	0.844	0.7696 to 0.9184	Yes	****	<0.0001
GSNO NADH CoA vs. DPTA	-0.839	-0.9134 to -0.7646	Yes	****	<0.0001
GSNO NADH CoA vs. DPTA NADH	-0.5532	-0.6276 to -0.4788	Yes	****	<0.0001
GSNO NADH CoA vs. DPTA CoA	-0.7803	-0.8547 to -0.7059	Yes	****	<0.0001
GSNO NADH CoA vs. DPTA NADH CoA	-0.07862	-0.1530 to -0.004220	Yes	*	0.0301
GSNO NADH CoA vs. PAPA	-0.8696	-0.9440 to -0.7952	Yes	****	<0.0001
GSNO NADH CoA vs. PAPA NADH	-0.7094	-0.7838 to -0.6350	Yes	****	<0.0001
GSNO NADH CoA vs. PAPA CoA	-0.7795	-0.8539 to -0.7051	Yes	****	<0.0001
GSNO NADH CoA vs. PAPA NADH CoA	-0.05548	-0.1299 to 0.01892	No	ns	0.3366
DPTA vs. DPTA NADH	0.2858	0.2114 to 0.3602	Yes	****	<0.0001
DPTA vs. DPTA CoA	0.05876	-0.01564 to 0.1332	No	ns	0.2551
DPTA vs. DPTA NADH CoA	0.7604	0.6860 to 0.8348	Yes	****	<0.0001
DPTA vs. PAPA	-0.03056	-0.1050 to 0.04384	No	ns	0.9709
DPTA vs. PAPA NADH	0.1296	0.05523 to 0.2040	Yes	****	<0.0001
DPTA vs. PAPA CoA	0.05957	-0.01482 to 0.1340	No	ns	0.2373
DPTA vs. PAPA NADH CoA	0.7836	0.7092 to 0.8580	Yes	****	<0.0001
DPTA NADH vs. DPTA CoA	-0.2271	-0.3015 to -0.1527	Yes	****	<0.0001
DPTA NADH vs. DPTA NADH CoA	0.4746	0.4002 to 0.5490	Yes	****	<0.0001
DPTA NADH vs. PAPA	-0.3164	-0.3908 to -0.2420	Yes	****	<0.0001
DPTA NADH vs. PAPA NADH	-0.1562	-0.2306 to -0.08181	Yes	****	<0.0001
DPTA NADH vs. PAPA CoA	-0.2263	-0.3007 to -0.1519	Yes	****	<0.0001
DPTA NADH vs. PAPA NADH CoA	0.4977	0.4233 to 0.5721	Yes	****	<0.0001
DPTA CoA vs. DPTA NADH CoA	0.7016	0.6272 to 0.7760	Yes	****	<0.0001
DPTA CoA vs. PAPA	-0.08933	-0.1637 to -0.01493	Yes	**	0.0077
DPTA CoA vs. PAPA NADH	0.07087	-0.003530 to 0.1453	No	ns	0.075
DPTA CoA vs. PAPA CoA	0.0008117	-0.07359 to 0.07521	No	ns	>0.9999
DPTA CoA vs. PAPA NADH CoA	0.7248	0.6504 to 0.7992	Yes	****	<0.0001
DPTA NADH CoA vs. PAPA	-0.791	-0.8654 to -0.7166	Yes	****	<0.0001
DPTA NADH CoA vs. PAPA NADH	-0.6308	-0.7052 to -0.5564	Yes	****	<0.0001
DPTA NADH CoA vs. PAPA CoA	-0.7008	-0.7752 to -0.6264	Yes	****	<0.0001
DPTA NADH CoA vs. PAPA NADH CoA	0.02314	-0.05126 to 0.09754	No	ns	0.9979
PAPA vs. PAPA NADH	0.1602	0.08580 to 0.2346	Yes	****	<0.0001
PAPA vs. PAPA CoA	0.09014	0.01574 to 0.1645	Yes	**	0.0069
PAPA vs. PAPA NADH CoA	0.8141	0.7397 to 0.8885	Yes	****	<0.0001
PAPA NADH vs. PAPA CoA	-0.07006	-0.1445 to 0.004341	No	ns	0.0821
PAPA NADH vs. PAPA NADH CoA	0.6539	0.5795 to 0.7283	Yes	****	<0.0001
PAPA CoA vs. PAPA NADH CoA	0.724	0.6496 to 0.7984	Yes	****	<0.0001

## Sheet: Figure 4d
Measurement	Purified PDHC Activity
Statistical Test	Tukey's Multiple Comparisons Test
	Compare the mean of every column with the mean of every other column
RAW DATA
	Rep 1	Rep 2	Rep 3
Buffer	1.05795	0.98764	0.954411
10nM CoANO	0.970097	0.972023	0.873094
100nM CoANO	0.996652	0.923177	0.85328
500nM CoANO	0.957232	0.953861	0.924347
2uM CoANO	1.02197	0.911964	0.893801
10uM CoANO	0.982961	0.897241	0.950421
200uM CoANO	0.819914	0.838902	0.830234
NADH	1.04852	1.06235	1.00071
NADH 10nM CoANO	0.914853	1.00972	0.93962
NADH 100nM CoANO	0.651707	0.6321	0.56413
NADH 500nM CoANO	0.052973	0.05256	0.039764
NADH 2uM CoANO	0.040521	0.059853	0.037494
NADH 10uM CoANO	0.028619	0.03144	0.003302
NADH 200uM CoANO	0.009219	0.010182	0.000619
STATS
Comparisons	Mean Diff.	95.00% CI of diff.	Below threshold?	Summary	Adjusted P Value
Buffer vs. 10nM CoANO	0.0616	-0.06288 to 0.1861	No	ns	0.8533
Buffer vs. 100nM CoANO	0.07563	-0.04885 to 0.2001	No	ns	0.6168
Buffer vs. 500nM CoANO	0.05485	-0.06963 to 0.1793	No	ns	0.9279
Buffer vs. 2uM CoANO	0.05742	-0.06706 to 0.1819	No	ns	0.9032
Buffer vs. 10uM CoANO	0.05646	-0.06802 to 0.1809	No	ns	0.913
Buffer vs. 200uM CoANO	0.1703	0.04584 to 0.2948	Yes	**	0.0018
Buffer vs. NADH	-0.0372	-0.1617 to 0.08728	No	ns	0.9969
Buffer vs. NADH 10nM CoANO	0.04527	-0.07921 to 0.1697	No	ns	0.9827
Buffer vs. NADH 100nM CoANO	0.384	0.2595 to 0.5085	Yes	****	<0.0001
Buffer vs. NADH 500nM CoANO	0.9516	0.8271 to 1.076	Yes	****	<0.0001
Buffer vs. NADH 2uM CoANO	0.954	0.8296 to 1.079	Yes	****	<0.0001
Buffer vs. NADH 10uM CoANO	0.9789	0.8544 to 1.103	Yes	****	<0.0001
Buffer vs. NADH 200uM CoANO	0.9933	0.8688 to 1.118	Yes	****	<0.0001
10nM CoANO vs. 100nM CoANO	0.01404	-0.1104 to 0.1385	No	ns	>0.9999
10nM CoANO vs. 500nM CoANO	-0.006742	-0.1312 to 0.1177	No	ns	>0.9999
10nM CoANO vs. 2uM CoANO	-0.004173	-0.1287 to 0.1203	No	ns	>0.9999
10nM CoANO vs. 10uM CoANO	-0.005136	-0.1296 to 0.1193	No	ns	>0.9999
10nM CoANO vs. 200uM CoANO	0.1087	-0.01576 to 0.2332	No	ns	0.1345
10nM CoANO vs. NADH	-0.09879	-0.2233 to 0.02569	No	ns	0.2333
10nM CoANO vs. NADH 10nM CoANO	-0.01633	-0.1408 to 0.1082	No	ns	>0.9999
10nM CoANO vs. NADH 100nM CoANO	0.3224	0.1979 to 0.4469	Yes	****	<0.0001
10nM CoANO vs. NADH 500nM CoANO	0.89	0.7655 to 1.014	Yes	****	<0.0001
10nM CoANO vs. NADH 2uM CoANO	0.8924	0.7680 to 1.017	Yes	****	<0.0001
10nM CoANO vs. NADH 10uM CoANO	0.9173	0.7928 to 1.042	Yes	****	<0.0001
10nM CoANO vs. NADH 200uM CoANO	0.9317	0.8073 to 1.056	Yes	****	<0.0001
100nM CoANO vs. 500nM CoANO	-0.02078	-0.1453 to 0.1037	No	ns	>0.9999
100nM CoANO vs. 2uM CoANO	-0.01821	-0.1427 to 0.1063	No	ns	>0.9999
100nM CoANO vs. 10uM CoANO	-0.01917	-0.1436 to 0.1053	No	ns	>0.9999
100nM CoANO vs. 200uM CoANO	0.09469	-0.02979 to 0.2192	No	ns	0.287
100nM CoANO vs. NADH	-0.1128	-0.2373 to 0.01165	No	ns	0.1052
100nM CoANO vs. NADH 10nM CoANO	-0.03036	-0.1548 to 0.09412	No	ns	0.9996
100nM CoANO vs. NADH 100nM CoANO	0.3084	0.1839 to 0.4329	Yes	****	<0.0001
100nM CoANO vs. NADH 500nM CoANO	0.8759	0.7515 to 1.000	Yes	****	<0.0001
100nM CoANO vs. NADH 2uM CoANO	0.8784	0.7539 to 1.003	Yes	****	<0.0001
100nM CoANO vs. NADH 10uM CoANO	0.9032	0.7788 to 1.028	Yes	****	<0.0001
100nM CoANO vs. NADH 200uM CoANO	0.9177	0.7932 to 1.042	Yes	****	<0.0001
500nM CoANO vs. 2uM CoANO	0.002569	-0.1219 to 0.1270	No	ns	>0.9999
500nM CoANO vs. 10uM CoANO	0.001606	-0.1229 to 0.1261	No	ns	>0.9999
500nM CoANO vs. 200uM CoANO	0.1155	-0.009015 to 0.2399	No	ns	0.0894
500nM CoANO vs. NADH	-0.09205	-0.2165 to 0.03243	No	ns	0.3255
500nM CoANO vs. NADH 10nM CoANO	-0.009585	-0.1341 to 0.1149	No	ns	>0.9999
500nM CoANO vs. NADH 100nM CoANO	0.3292	0.2047 to 0.4536	Yes	****	<0.0001
500nM CoANO vs. NADH 500nM CoANO	0.8967	0.7722 to 1.021	Yes	****	<0.0001
500nM CoANO vs. NADH 2uM CoANO	0.8992	0.7747 to 1.024	Yes	****	<0.0001
500nM CoANO vs. NADH 10uM CoANO	0.924	0.7995 to 1.049	Yes	****	<0.0001
500nM CoANO vs. NADH 200uM CoANO	0.9385	0.8140 to 1.063	Yes	****	<0.0001
2uM CoANO vs. 10uM CoANO	-0.000963	-0.1254 to 0.1235	No	ns	>0.9999
2uM CoANO vs. 200uM CoANO	0.1129	-0.01158 to 0.2374	No	ns	0.1048
2uM CoANO vs. NADH	-0.09462	-0.2191 to 0.02986	No	ns	0.2879
2uM CoANO vs. NADH 10nM CoANO	-0.01215	-0.1366 to 0.1123	No	ns	>0.9999
2uM CoANO vs. NADH 100nM CoANO	0.3266	0.2021 to 0.4511	Yes	****	<0.0001
2uM CoANO vs. NADH 500nM CoANO	0.8941	0.7697 to 1.019	Yes	****	<0.0001
2uM CoANO vs. NADH 2uM CoANO	0.8966	0.7721 to 1.021	Yes	****	<0.0001
2uM CoANO vs. NADH 10uM CoANO	0.9215	0.7970 to 1.046	Yes	****	<0.0001
2uM CoANO vs. NADH 200uM CoANO	0.9359	0.8114 to 1.060	Yes	****	<0.0001
10uM CoANO vs. 200uM CoANO	0.1139	-0.01062 to 0.2383	No	ns	0.0988
10uM CoANO vs. NADH	-0.09365	-0.2181 to 0.03082	No	ns	0.3017
10uM CoANO vs. NADH 10nM CoANO	-0.01119	-0.1357 to 0.1133	No	ns	>0.9999
10uM CoANO vs. NADH 100nM CoANO	0.3276	0.2031 to 0.4520	Yes	****	<0.0001
10uM CoANO vs. NADH 500nM CoANO	0.8951	0.7706 to 1.020	Yes	****	<0.0001
10uM CoANO vs. NADH 2uM CoANO	0.8976	0.7731 to 1.022	Yes	****	<0.0001
10uM CoANO vs. NADH 10uM CoANO	0.9224	0.7979 to 1.047	Yes	****	<0.0001
10uM CoANO vs. NADH 200uM CoANO	0.9369	0.8124 to 1.061	Yes	****	<0.0001
200uM CoANO vs. NADH	-0.2075	-0.3320 to -0.08303	Yes	***	0.0001
200uM CoANO vs. NADH 10nM CoANO	-0.125	-0.2495 to -0.0005703	Yes	*	0.0481
200uM CoANO vs. NADH 100nM CoANO	0.2137	0.08923 to 0.3382	Yes	****	<0.0001
200uM CoANO vs. NADH 500nM CoANO	0.7813	0.6568 to 0.9057	Yes	****	<0.0001
200uM CoANO vs. NADH 2uM CoANO	0.7837	0.6592 to 0.9082	Yes	****	<0.0001
200uM CoANO vs. NADH 10uM CoANO	0.8086	0.6841 to 0.9330	Yes	****	<0.0001
200uM CoANO vs. NADH 200uM CoANO	0.823	0.6985 to 0.9475	Yes	****	<0.0001
NADH vs. NADH 10nM CoANO	0.08246	-0.04201 to 0.2069	No	ns	0.4881
NADH vs. NADH 100nM CoANO	0.4212	0.2967 to 0.5457	Yes	****	<0.0001
NADH vs. NADH 500nM CoANO	0.9888	0.8643 to 1.113	Yes	****	<0.0001
NADH vs. NADH 2uM CoANO	0.9912	0.8668 to 1.116	Yes	****	<0.0001
NADH vs. NADH 10uM CoANO	1.016	0.8916 to 1.141	Yes	****	<0.0001
NADH vs. NADH 200uM CoANO	1.031	0.9060 to 1.155	Yes	****	<0.0001
NADH 10nM CoANO vs. NADH 100nM CoANO	0.3388	0.2143 to 0.4632	Yes	****	<0.0001
NADH 10nM CoANO vs. NADH 500nM CoANO	0.9063	0.7818 to 1.031	Yes	****	<0.0001
NADH 10nM CoANO vs. NADH 2uM CoANO	0.9088	0.7843 to 1.033	Yes	****	<0.0001
NADH 10nM CoANO vs. NADH 10uM CoANO	0.9336	0.8091 to 1.058	Yes	****	<0.0001
NADH 10nM CoANO vs. NADH 200uM CoANO	0.9481	0.8236 to 1.073	Yes	****	<0.0001
NADH 100nM CoANO vs. NADH 500nM CoANO	0.5675	0.4431 to 0.6920	Yes	****	<0.0001
NADH 100nM CoANO vs. NADH 2uM CoANO	0.57	0.4455 to 0.6945	Yes	****	<0.0001
NADH 100nM CoANO vs. NADH 10uM CoANO	0.5949	0.4704 to 0.7193	Yes	****	<0.0001
NADH 100nM CoANO vs. NADH 200uM CoANO	0.6093	0.4848 to 0.7338	Yes	****	<0.0001
NADH 500nM CoANO vs. NADH 2uM CoANO	0.002476	-0.1220 to 0.1270	No	ns	>0.9999
NADH 500nM CoANO vs. NADH 10uM CoANO	0.02731	-0.09717 to 0.1518	No	ns	0.9999
NADH 500nM CoANO vs. NADH 200uM CoANO	0.04176	-0.08272 to 0.1662	No	ns	0.9912
NADH 2uM CoANO vs. NADH 10uM CoANO	0.02484	-0.09964 to 0.1493	No	ns	>0.9999
NADH 2uM CoANO vs. NADH 200uM CoANO	0.03928	-0.08520 to 0.1638	No	ns	0.9949
NADH 10uM CoANO vs. NADH 200uM CoANO	0.01445	-0.1100 to 0.1389	No	ns	>0.9999

## Sheet: Figure 4e
Measurement	Purified PDHC Activity
Statistical Test	Tukey's Multiple Comparisons Test
	Compare the mean of every column with the mean of every other column
RAW DATA
	Rep 1	Rep 2	Rep 3
Buffer	1.0093	0.995904	0.994794
NADH	0.949906	0.90058	0.937105
4000uM CoA + NADH	0.816778	0.834869	0.816266
CoANO	0.906127	0.911845	0.93062
CoANO + NADH	0.059652	0.062553	0.082011
100uM CoA + CoANO + NADH	0.133726	0.123997	0.12468
500uM CoA + CoANO + NADH	0.400922	0.412186	0.445383
1000uM CoA + CoANO + NADH	0.516556	0.538488	0.529698
2000uM CoA + CoANO + NADH	0.638164	0.651562	0.690732
4000uM CoA + CoANO + NADH	0.679467	0.707117	0.732634
STATS
Comparisons	Mean Diff.	95.00% CI of diff.	Below threshold?	Summary	Adjusted P Value
buffer vs. NADH	0.0708	0.01841 to 0.1232	Yes	**	0.0035
buffer vs. 4000uM CoA NADH	0.1774	0.1250 to 0.2298	Yes	****	<0.0001
buffer vs. CoANO	0.0838	0.03141 to 0.1362	Yes	***	0.0005
buffer vs. CoANO NADH	0.9319	0.8795 to 0.9843	Yes	****	<0.0001
buffer vs. CoANO 100uM CoA NADH	0.8725	0.8201 to 0.9249	Yes	****	<0.0001
buffer vs. CoANO 500uM CoA NADH	0.5805	0.5281 to 0.6329	Yes	****	<0.0001
buffer vs. CoANO 1000uM CoA NADH	0.4718	0.4194 to 0.5241	Yes	****	<0.0001
buffer vs. CoANO 2000uM CoA NADH	0.3398	0.2875 to 0.3922	Yes	****	<0.0001
buffer vs. CoANO 4000uM CoA NADH	0.2936	0.2412 to 0.3460	Yes	****	<0.0001
NADH vs. 4000uM CoA NADH	0.1066	0.05417 to 0.1590	Yes	****	<0.0001
NADH vs. CoANO	0.013	-0.03939 to 0.06539	No	ns	0.9955
NADH vs. CoANO NADH	0.8611	0.8087 to 0.9135	Yes	****	<0.0001
NADH vs. CoANO 100uM CoA NADH	0.8017	0.7493 to 0.8541	Yes	****	<0.0001
NADH vs. CoANO 500uM CoA NADH	0.5097	0.4573 to 0.5621	Yes	****	<0.0001
NADH vs. CoANO 1000uM CoA NADH	0.4009	0.3486 to 0.4533	Yes	****	<0.0001
NADH vs. CoANO 2000uM CoA NADH	0.269	0.2167 to 0.3214	Yes	****	<0.0001
NADH vs. CoANO 4000uM CoA NADH	0.2228	0.1704 to 0.2752	Yes	****	<0.0001
4000uM CoA NADH vs. CoANO	-0.09356	-0.1460 to -0.04117	Yes	***	0.0001
4000uM CoA NADH vs. CoANO NADH	0.7546	0.7022 to 0.8070	Yes	****	<0.0001
4000uM CoA NADH vs. CoANO 100uM CoA NADH	0.6952	0.6428 to 0.7476	Yes	****	<0.0001
4000uM CoA NADH vs. CoANO 500uM CoA NADH	0.4031	0.3507 to 0.4555	Yes	****	<0.0001
4000uM CoA NADH vs. CoANO 1000uM CoA NADH	0.2944	0.2420 to 0.3468	Yes	****	<0.0001
4000uM CoA NADH vs. CoANO 2000uM CoA NADH	0.1625	0.1101 to 0.2149	Yes	****	<0.0001
4000uM CoA NADH vs. CoANO 4000uM CoA NADH	0.1162	0.06384 to 0.1686	Yes	****	<0.0001
CoANO vs. CoANO NADH	0.8481	0.7957 to 0.9005	Yes	****	<0.0001
CoANO vs. CoANO 100uM CoA NADH	0.7887	0.7363 to 0.8411	Yes	****	<0.0001
CoANO vs. CoANO 500uM CoA NADH	0.4967	0.4443 to 0.5491	Yes	****	<0.0001
CoANO vs. CoANO 1000uM CoA NADH	0.388	0.3356 to 0.4403	Yes	****	<0.0001
CoANO vs. CoANO 2000uM CoA NADH	0.256	0.2037 to 0.3084	Yes	****	<0.0001
CoANO vs. CoANO 4000uM CoA NADH	0.2098	0.1574 to 0.2622	Yes	****	<0.0001
CoANO NADH vs. CoANO 100uM CoA NADH	-0.0594	-0.1118 to -0.007004	Yes	*	0.0186
CoANO NADH vs. CoANO 500uM CoA NADH	-0.3514	-0.4038 to -0.2990	Yes	****	<0.0001
CoANO NADH vs. CoANO 1000uM CoA NADH	-0.4602	-0.5126 to -0.4078	Yes	****	<0.0001
CoANO NADH vs. CoANO 2000uM CoA NADH	-0.5921	-0.6445 to -0.5397	Yes	****	<0.0001
CoANO NADH vs. CoANO 4000uM CoA NADH	-0.6383	-0.6907 to -0.5859	Yes	****	<0.0001
CoANO 100uM CoA NADH vs. CoANO 500uM CoA NADH	-0.292	-0.3444 to -0.2396	Yes	****	<0.0001
CoANO 100uM CoA NADH vs. CoANO 1000uM CoA NADH	-0.4008	-0.4532 to -0.3484	Yes	****	<0.0001
CoANO 100uM CoA NADH vs. CoANO 2000uM CoA NADH	-0.5327	-0.5851 to -0.4803	Yes	****	<0.0001
CoANO 100uM CoA NADH vs. CoANO 4000uM CoA NADH	-0.5789	-0.6313 to -0.5265	Yes	****	<0.0001
CoANO 500uM CoA NADH vs. CoANO 1000uM CoA NADH	-0.1088	-0.1611 to -0.05636	Yes	****	<0.0001
CoANO 500uM CoA NADH vs. CoANO 2000uM CoA NADH	-0.2407	-0.2930 to -0.1883	Yes	****	<0.0001
CoANO 500uM CoA NADH vs. CoANO 4000uM CoA NADH	-0.2869	-0.3393 to -0.2345	Yes	****	<0.0001
CoANO 1000uM CoA NADH vs. CoANO 2000uM CoA NADH	-0.1319	-0.1843 to -0.07951	Yes	****	<0.0001
CoANO 1000uM CoA NADH vs. CoANO 4000uM CoA NADH	-0.1782	-0.2306 to -0.1258	Yes	****	<0.0001
CoANO 2000uM CoA NADH vs. CoANO 4000uM CoA NADH	-0.04625	-0.09865 to 0.006138	No	ns	0.1125

## Sheet: Figure 4f
Measurement	Purified PDHC Activity
Statistical Test	T-tests
RAW DATA
	Rep 1	Rep 2	Rep 3
1mM PAPANONOate	0.926007	0.914532	0.937124
2mM PAPANONOate	0.743601	0.723576	0.686474
Unpaired t test
P value	0.0003
P value summary	***
Significantly different (P < 0.05)?	Yes
One- or two-tailed P value?	Two-tailed
t, df	t=11.58, df=4

## Sheet: Figure 4g
Measurement	CoANO Abundance
Statistical Test	T-tests
RAW DATA
	Rep 1	Rep 2	Rep 3
1mM PAPANONOate	76553.6	91559.4	84170.1
2mM PAPANONOate	15051.2	27318.3	17172.6
Unpaired t test
P value	0.0004
P value summary	***
Significantly different (P < 0.05)?	Yes
One- or two-tailed P value?	Two-tailed
t, df	t=11.17, df=4
