# Supplementary material for: Nitric oxide-driven modifications of lipoic arm inhibit α-ketoacid dehydrogenases
Source: Nat Chem Biol. 2022 Oct 20;19(3):265–74. doi: 10.1038/s41589-022-01153-w (PMC9974485; doi:10.1038/s41589-022-01153-w)
Supplement: Source Data Fig. 5 — Statistical source data. [file 41589_2022_1153_MOESM10_ESM.xlsx]

## Sheet: Figure 5a
Measurement	Purified PDHC Activity
Statistical Test	Tukey's Multiple Comparisons Test
	Compare the mean of every column with the mean of every other column
RAW DATA
	Rep 1	Rep 2	Rep 3
Buffer	1.19231	0.993615	0.890293
DTT	1.0859	1.01107	0.986554
GSNO CoA Pyr	0.11574	0.152751	0.100806
GSNO CoA Pyr DTT	0.704913	0.735593	0.726503
GSNO CoA Pyr NAD	0.343731	0.396245	0.368649
GSNO CoA Pyr NAD DTT	0.95003	0.910178	0.8894
DPTA CoA Pyr	0.480088	0.476192	0.489503
DPTA CoA Pyr DTT	0.887046	0.886721	0.88104
DPTA CoA Pyr NAD	0.80369	0.771549	0.76814
DPTA CoA Pyr NAD DTT	0.994102	1.02787	1.05319
STATS
Comparisons	Mean Diff.	95.00% CI of diff.	Below threshold?	Summary	Adjusted P Value
Buffer vs. DTT	0.1654	0.06973 to 0.2612	Yes	***	0.0002
Buffer vs. GSNO CoA Pyr	0.9701	0.8744 to 1.066	Yes	****	<0.0001
Buffer vs. GSNO CoA Pyr DTT	0.8994	0.8037 to 0.9951	Yes	****	<0.0001
Buffer vs. GSNO CoA Pyr NAD	0.6562	0.5605 to 0.7519	Yes	****	<0.0001
Buffer vs. GSNO CoA Pyr NAD DTT	0.4504	0.3547 to 0.5461	Yes	****	<0.0001
Buffer vs. DPTA CoA Pyr	0.9419	0.8462 to 1.038	Yes	****	<0.0001
Buffer vs. DPTA CoA Pyr DTT	0.7096	0.6139 to 0.8053	Yes	****	<0.0001
Buffer vs. DPTA CoA Pyr NAD	0.4862	0.3904 to 0.5819	Yes	****	<0.0001
Buffer vs. DPTA CoA Pyr NAD DTT	0.3031	0.2074 to 0.3988	Yes	****	<0.0001
DTT vs. GSNO CoA Pyr	0.8047	0.7089 to 0.9004	Yes	****	<0.0001
DTT vs. GSNO CoA Pyr DTT	0.734	0.6383 to 0.8297	Yes	****	<0.0001
DTT vs. GSNO CoA Pyr NAD	0.4907	0.3950 to 0.5864	Yes	****	<0.0001
DTT vs. GSNO CoA Pyr NAD DTT	0.285	0.1892 to 0.3807	Yes	****	<0.0001
DTT vs. DPTA CoA Pyr	0.7765	0.6808 to 0.8722	Yes	****	<0.0001
DTT vs. DPTA CoA Pyr DTT	0.5441	0.4484 to 0.6398	Yes	****	<0.0001
DTT vs. DPTA CoA Pyr NAD	0.3207	0.2250 to 0.4164	Yes	****	<0.0001
DTT vs. DPTA CoA Pyr NAD DTT	0.1376	0.04192 to 0.2333	Yes	**	0.0018
GSNO CoA Pyr vs. GSNO CoA Pyr DTT	-0.07067	-0.1664 to 0.02504	No	ns	0.2727
GSNO CoA Pyr vs. GSNO CoA Pyr NAD	-0.3139	-0.4096 to -0.2182	Yes	****	<0.0001
GSNO CoA Pyr vs. GSNO CoA Pyr NAD DTT	-0.5197	-0.6154 to -0.4240	Yes	****	<0.0001
GSNO CoA Pyr vs. DPTA CoA Pyr	-0.02819	-0.1239 to 0.06752	No	ns	0.9852
GSNO CoA Pyr vs. DPTA CoA Pyr DTT	-0.2605	-0.3562 to -0.1648	Yes	****	<0.0001
GSNO CoA Pyr vs. DPTA CoA Pyr NAD	-0.4839	-0.5797 to -0.3882	Yes	****	<0.0001
GSNO CoA Pyr vs. DPTA CoA Pyr NAD DTT	-0.667	-0.7627 to -0.5713	Yes	****	<0.0001
GSNO CoA Pyr DTT vs. GSNO CoA Pyr NAD	-0.2433	-0.3390 to -0.1475	Yes	****	<0.0001
GSNO CoA Pyr DTT vs. GSNO CoA Pyr NAD DTT	-0.449	-0.5447 to -0.3533	Yes	****	<0.0001
GSNO CoA Pyr DTT vs. DPTA CoA Pyr	0.04248	-0.05323 to 0.1382	No	ns	0.8464
GSNO CoA Pyr DTT vs. DPTA CoA Pyr DTT	-0.1899	-0.2856 to -0.09415	Yes	****	<0.0001
GSNO CoA Pyr DTT vs. DPTA CoA Pyr NAD	-0.4133	-0.5090 to -0.3176	Yes	****	<0.0001
GSNO CoA Pyr DTT vs. DPTA CoA Pyr NAD DTT	-0.5964	-0.6921 to -0.5006	Yes	****	<0.0001
GSNO CoA Pyr NAD vs. GSNO CoA Pyr NAD DTT	-0.2058	-0.3015 to -0.1101	Yes	****	<0.0001
GSNO CoA Pyr NAD vs. DPTA CoA Pyr	0.2857	0.1900 to 0.3814	Yes	****	<0.0001
GSNO CoA Pyr NAD vs. DPTA CoA Pyr DTT	0.05339	-0.04232 to 0.1491	No	ns	0.6236
GSNO CoA Pyr NAD vs. DPTA CoA Pyr NAD	-0.17	-0.2657 to -0.07431	Yes	***	0.0001
GSNO CoA Pyr NAD vs. DPTA CoA Pyr NAD DTT	-0.3531	-0.4488 to -0.2574	Yes	****	<0.0001
GSNO CoA Pyr NAD DTT vs. DPTA CoA Pyr	0.4915	0.3958 to 0.5872	Yes	****	<0.0001
GSNO CoA Pyr NAD DTT vs. DPTA CoA Pyr DTT	0.2592	0.1635 to 0.3549	Yes	****	<0.0001
GSNO CoA Pyr NAD DTT vs. DPTA CoA Pyr NAD	0.03576	-0.05995 to 0.1315	No	ns	0.9363
GSNO CoA Pyr NAD DTT vs. DPTA CoA Pyr NAD DTT	-0.1473	-0.2430 to -0.05161	Yes	***	0.0008
DPTA CoA Pyr vs. DPTA CoA Pyr DTT	-0.2323	-0.3281 to -0.1366	Yes	****	<0.0001
DPTA CoA Pyr vs. DPTA CoA Pyr NAD	-0.4558	-0.5515 to -0.3600	Yes	****	<0.0001
DPTA CoA Pyr vs. DPTA CoA Pyr NAD DTT	-0.6388	-0.7345 to -0.5431	Yes	****	<0.0001
DPTA CoA Pyr DTT vs. DPTA CoA Pyr NAD	-0.2234	-0.3191 to -0.1277	Yes	****	<0.0001
DPTA CoA Pyr DTT vs. DPTA CoA Pyr NAD DTT	-0.4065	-0.5022 to -0.3108	Yes	****	<0.0001
DPTA CoA Pyr NAD vs. DPTA CoA Pyr NAD DTT	-0.1831	-0.2788 to -0.08737	Yes	****	<0.0001

## Sheet: Figure 5b
Measurement	Purified PDHC Activity
Statistical Test	Tukey's Multiple Comparisons Test
	Compare the mean of every column with the mean of every other column
RAW DATA
	Rep 1	Rep 2	Rep 3
Buffer	1.02171	0.999957	0.978337
NADH 2uM CoANO	0.370132	0.408682	0.355676
NADH 20uM CoANO	0.064858	0.073063	0.079575
NADH 200uM CoANO	0.072672	0.074495	0.100803
Buffer DTT	0.937964	0.987975	0.982505
NADH 2uM CoANO DTT	0.582679	0.581376	0.517039
NADH 20uM CoANO DTT	0.365444	0.332624	0.323247
NADH 200uM CoANO DTT	0.242501	0.265943	0.254743
STATS
Comparison	Mean Diff.	95.00% CI of diff.	Below threshold?	Summary	Adjusted P Value
Buffer vs. NADH 2uM CoANO	0.6218	0.5562 to 0.6875	Yes	****	<0.0001
Buffer vs. NADH 20uM CoANO	0.9275	0.8619 to 0.9931	Yes	****	<0.0001
Buffer vs. NADH 200uM CoANO	0.9173	0.8517 to 0.9830	Yes	****	<0.0001
Buffer vs. Buffer DTT	0.03052	-0.03511 to 0.09615	No	ns	0.7387
Buffer vs. NADH 2uM CoANO DTT	0.4396	0.3740 to 0.5053	Yes	****	<0.0001
Buffer vs. NADH 20uM CoANO DTT	0.6596	0.5939 to 0.7252	Yes	****	<0.0001
Buffer vs. NADH 200uM CoANO DTT	0.7456	0.6800 to 0.8112	Yes	****	<0.0001
NADH 2uM CoANO vs. NADH 20uM CoANO	0.3057	0.2400 to 0.3713	Yes	****	<0.0001
NADH 2uM CoANO vs. NADH 200uM CoANO	0.2955	0.2299 to 0.3611	Yes	****	<0.0001
NADH 2uM CoANO vs. Buffer DTT	-0.5913	-0.6569 to -0.5257	Yes	****	<0.0001
NADH 2uM CoANO vs. NADH 2uM CoANO DTT	-0.1822	-0.2478 to -0.1166	Yes	****	<0.0001
NADH 2uM CoANO vs. NADH 20uM CoANO DTT	0.03773	-0.02791 to 0.1034	No	ns	0.5165
NADH 2uM CoANO vs. NADH 200uM CoANO DTT	0.1238	0.05814 to 0.1894	Yes	***	0.0001
NADH 20uM CoANO vs. NADH 200uM CoANO	-0.01016	-0.07579 to 0.05547	No	ns	0.9992
NADH 20uM CoANO vs. Buffer DTT	-0.897	-0.9626 to -0.8314	Yes	****	<0.0001
NADH 20uM CoANO vs. NADH 2uM CoANO DTT	-0.4879	-0.5535 to -0.4222	Yes	****	<0.0001
NADH 20uM CoANO vs. NADH 20uM CoANO DTT	-0.2679	-0.3336 to -0.2023	Yes	****	<0.0001
NADH 20uM CoANO vs. NADH 200uM CoANO DTT	-0.1819	-0.2475 to -0.1163	Yes	****	<0.0001
NADH 200uM CoANO vs. Buffer DTT	-0.8868	-0.9525 to -0.8212	Yes	****	<0.0001
NADH 200uM CoANO vs. NADH 2uM CoANO DTT	-0.4777	-0.5433 to -0.4121	Yes	****	<0.0001
NADH 200uM CoANO vs. NADH 20uM CoANO DTT	-0.2578	-0.3234 to -0.1922	Yes	****	<0.0001
NADH 200uM CoANO vs. NADH 200uM CoANO DTT	-0.1717	-0.2374 to -0.1061	Yes	****	<0.0001
Buffer DTT vs. NADH 2uM CoANO DTT	0.4091	0.3435 to 0.4747	Yes	****	<0.0001
Buffer DTT vs. NADH 20uM CoANO DTT	0.629	0.5634 to 0.6947	Yes	****	<0.0001
Buffer DTT vs. NADH 200uM CoANO DTT	0.7151	0.6495 to 0.7807	Yes	****	<0.0001
NADH 2uM CoANO DTT vs. NADH 20uM CoANO DTT	0.2199	0.1543 to 0.2856	Yes	****	<0.0001
NADH 2uM CoANO DTT vs. NADH 200uM CoANO DTT	0.306	0.2403 to 0.3716	Yes	****	<0.0001
NADH 20uM CoANO DTT vs. NADH 200uM CoANO DTT	0.08604	0.02041 to 0.1517	Yes	**	0.0063

## Sheet: Figure 5c
Measurement	OGDC Activity Assay
Statistical Test	Tukey's Multiple Comparisons Test
	Compare the mean of every column with the mean of every other column
RAW DATA
	Rep 1	Rep 2	Rep 3
unstimulated control	0.980494	0.75759	1.26192
unstimulated control DTT	1.34469	1.39433	1.23199
stimulated	0.066724	0.073061	0.081543
stimulated DTT	0.192697	0.130019	0.225432
GSNO + aKG + CoA	0.110059	0.130794	0.087259
GSNO + aKG + CoA DTT	0.715192	0.650035	0.513835
STATS
Comparisons	Mean Diff.	95.00% CI of diff.	Below threshold?	Summary	Adjusted P Value
unstimulated control vs. unstimulated control DTT	-0.3237	-0.6486 to 0.001273	No	ns	0.0511
unstimulated control vs. stimulated	0.9262	0.6013 to 1.251	Yes	****	<0.0001
unstimulated control vs. stimulated DTT	0.8173	0.4923 to 1.142	Yes	****	<0.0001
unstimulated control vs. GSNO + aKG + CoA	0.8906	0.5657 to 1.216	Yes	****	<0.0001
unstimulated control vs. GSNO + aKG + CoA DTT	0.3736	0.04870 to 0.6986	Yes	*	0.0214
unstimulated control DTT vs. stimulated	1.25	0.9250 to 1.575	Yes	****	<0.0001
unstimulated control DTT vs. stimulated DTT	1.141	0.8160 to 1.466	Yes	****	<0.0001
unstimulated control DTT vs. GSNO + aKG + CoA	1.214	0.8894 to 1.539	Yes	****	<0.0001
unstimulated control DTT vs. GSNO + aKG + CoA DTT	0.6973	0.3724 to 1.022	Yes	***	0.0001
stimulated vs. stimulated DTT	-0.1089	-0.4339 to 0.2160	No	ns	0.8615
stimulated vs. GSNO + aKG + CoA	-0.03559	-0.3605 to 0.2893	No	ns	0.9989
stimulated vs. GSNO + aKG + CoA DTT	-0.5526	-0.8775 to -0.2276	Yes	**	0.0011
stimulated DTT vs. GSNO + aKG + CoA	0.07335	-0.2516 to 0.3983	No	ns	0.9697
stimulated DTT vs. GSNO + aKG + CoA DTT	-0.4436	-0.7686 to -0.1187	Yes	**	0.0064
GSNO + aKG + CoA vs. GSNO + aKG + CoA DTT	-0.517	-0.8419 to -0.1920	Yes	**	0.0019

## Sheet: Figure 5d
Measurement	PDHC Activity RAW 264.7
Statistical Test	Tukey's Multiple Comparisons Test
	Compare the mean of every column with the mean of every other column
RAW DATA
	Rep 1	Rep 2	Rep 3
0h	1.08957	1.02846	0.881969
6h	1.17639	1.70624	1.10028
24h	0.302155	0.387786	0.375689
48h	1.4167	1.29	1.53073
72h	1.38528	1.30439	1.57725
96h	1.59346	1.8339	1.89811
STATS
Tukey's multiple comparisons test	Mean Diff.	95.00% CI of diff.	Below threshold?	Summary	Adjusted P Value
0h vs. 6h acute	-0.3276	-0.8058 to 0.1506	No	ns	0.2649
0h vs. 24h acute	0.6448	0.1666 to 1.123	Yes	**	0.007
0h vs. 48h acute	-0.4125	-0.8907 to 0.06573	No	ns	0.107
0h vs. 72h acute	-0.4223	-0.9005 to 0.05590	No	ns	0.0957
0h vs. 96h acute	-0.7752	-1.253 to -0.2970	Yes	**	0.0016
6h acute vs. 24h acute	0.9724	0.4942 to 1.451	Yes	***	0.0002
6h acute vs. 48h acute	-0.08483	-0.5630 to 0.3934	No	ns	0.9893
6h acute vs. 72h acute	-0.09467	-0.5729 to 0.3835	No	ns	0.9827
6h acute vs. 96h acute	-0.4475	-0.9257 to 0.03069	No	ns	0.0716
24h acute vs. 48h acute	-1.057	-1.535 to -0.5791	Yes	****	<0.0001
24h acute vs. 72h acute	-1.067	-1.545 to -0.5889	Yes	****	<0.0001
24h acute vs. 96h acute	-1.42	-1.898 to -0.9417	Yes	****	<0.0001
48h acute vs. 72h acute	-0.009833	-0.4880 to 0.4684	No	ns	>0.9999
48h acute vs. 96h acute	-0.3627	-0.8409 to 0.1155	No	ns	0.1848
72h acute vs. 96h acute	-0.3529	-0.8311 to 0.1254	No	ns	0.205
Measurement	OGDC Activity RAW 264.7
Statistical Test	Tukey's Multiple Comparisons Test
	Compare the mean of every column with the mean of every other column
RAW DATA
	Rep 1	Rep 2	Rep 3
0h	0.526595	1.11696	1.35644
6h	0.436555	0.383354	0.443677
24h	0.121356	0.203953	0.160112
48h	0.532241	0.608695	0.72393
72h	0.690078	0.659707	0.736436
96h	0.91283	1.01835	0.658332
STATS
Tukey's multiple comparisons test	Mean Diff.	95.00% CI of diff.	Below threshold?	Summary	Adjusted P Value
0h vs. 6h acute	0.5788	0.04152 to 1.116	Yes	*	0.0323
0h vs. 24h acute	0.8382	0.3009 to 1.375	Yes	**	0.0022
0h vs. 48h acute	0.3784	-0.1589 to 0.9157	No	ns	0.2418
0h vs. 72h acute	0.3046	-0.2327 to 0.8419	No	ns	0.4441
0h vs. 96h acute	0.1368	-0.4005 to 0.6741	No	ns	0.9503
6h acute vs. 24h acute	0.2594	-0.2779 to 0.7967	No	ns	0.601
6h acute vs. 48h acute	-0.2004	-0.7377 to 0.3369	No	ns	0.8035
6h acute vs. 72h acute	-0.2742	-0.8115 to 0.2631	No	ns	0.548
6h acute vs. 96h acute	-0.442	-0.9793 to 0.09531	No	ns	0.1324
24h acute vs. 48h acute	-0.4598	-0.9971 to 0.07747	No	ns	0.1109
24h acute vs. 72h acute	-0.5336	-1.071 to 0.003680	No	ns	0.052
24h acute vs. 96h acute	-0.7014	-1.239 to -0.1641	Yes	**	0.0089
48h acute vs. 72h acute	-0.07379	-0.6111 to 0.4635	No	ns	0.9967
48h acute vs. 96h acute	-0.2415	-0.7788 to 0.2957	No	ns	0.665
72h acute vs. 96h acute	-0.1678	-0.7050 to 0.3695	No	ns	0.8921

## Sheet: Figure 5e
Measurement	Succinate, itaconate, 2-HG intracellular abundance
Statistical Test	Tukey's Multiple Comparisons Test
	Compare the mean of every column with the mean of every other column
RAW DATA
	Succinate			Itaconate			2HG
	Rep 1	Rep 2	Rep 3	Rep 1	Rep 2	Rep 3	Rep 1	Rep 2	Rep 3
0h	0.950934	0.962626	1.08644	0.967746	0.993316	1.03894	1.01832	0.935009	1.04668
6h continual	2.36578	2.25201	2.55305	2.01137	2.21653	2.41345	0.757119	0.771901	0.835427
6h acute	1.97683	1.98566	2.12568	1.99154	2.04025	2.08147	0.743791	0.705873	0.761882
12h continual	2.0306	2.31615	1.88995	1.44181	1.11258	1.35209	1.68841	1.34703	1.62354
12h acute	4.72389	3.5946	3.07308	2.07596	1.80227	2.26365	1.77435	1.1783	1.67716
24h continual	0.465721	0.463737	0.567363	0.156811	0.163408	0.138404	2.75386	2.7071	2.02879
24h acute	1.79477	1.60748	1.55698	1.09815	1.17083	0.981351	1.13296	1.0318	1.36871
32h continual	0.507308	0.385003	0.383242	0.056139	0.069411	0.09392	1.54622	1.48609	1.70952
32h acute	2.91659	2.96678	3.03894	1.29076	1.29252	1.31839	1.23075	1.09342	1.41986
48h continual	0.16839	0.217792	0.367841	0.04011	0.040782	0.060495	1.69985	1.9306	1.41438
48h acute	5.181	7.30919	7.52891	2.07048	2.01347	2.13314	0.683742	0.654816	0.775342
72h continual	0.754242	1.56318	0.760817	0.039029	0.18001	0.045599	2.16104	1.72664	2.01922
72h acute	5.99665	5.25764	5.95794	2.96652	3.01882	2.99497	1.3242	1.31893	1.21309
STATS
Succinate						Itaconate						2-HG
Comparison	Mean Diff.	95.00% CI of diff.	Below threshold?	Summary	Adjusted P Value	Comparison	Mean Diff.	95.00% CI of diff.	Below threshold?	Summary	Adjusted P Value	Comparison	Mean Diff.	95.00% CI of diff.	Below threshold?	Summary	Adjusted P Value
0 vs. 6 continual	-1.39	-2.793 to 0.01232	No	ns	0.0536	0 vs. 6 continual	-1.214	-1.530 to -0.8981	Yes	****	<0.0001	0 vs. 6 continual	0.2119	-0.3699 to 0.7936	No	ns	0.9767
0 vs. 6 acute	-1.029	-2.432 to 0.3732	No	ns	0.3229	0 vs. 6 acute	-1.038	-1.353 to -0.7220	Yes	****	<0.0001	0 vs. 6 acute	0.2628	-0.3189 to 0.8445	No	ns	0.8999
0 vs. 12 continual	-1.079	-2.482 to 0.3237	No	ns	0.2622	0 vs. 12 continual	-0.3022	-0.6179 to 0.01357	No	ns	0.0702	0 vs. 12 continual	-0.553	-1.135 to 0.02872	No	ns	0.0738
0 vs. 12 acute	-2.797	-4.200 to -1.395	Yes	****	<0.0001	0 vs. 12 acute	-1.047	-1.363 to -0.7316	Yes	****	<0.0001	0 vs. 12 acute	-0.5433	-1.125 to 0.03845	No	ns	0.0839
0 vs. 24h continual	0.5011	-0.9015 to 1.904	No	ns	0.9799	0 vs. 24h continual	0.8471	0.5314 to 1.163	Yes	****	<0.0001	0 vs. 24h continual	-1.497	-2.078 to -0.9149	Yes	****	<0.0001
0 vs. 24h acute	-0.6531	-2.056 to 0.7495	No	ns	0.8807	0 vs. 24h acute	-0.08344	-0.3992 to 0.2323	No	ns	0.9985	0 vs. 24h acute	-0.1778	-0.7595 to 0.4039	No	ns	0.9944
0 vs. 32 continual	0.5748	-0.8278 to 1.977	No	ns	0.946	0 vs. 32 continual	0.9268	0.6111 to 1.243	Yes	****	<0.0001	0 vs. 32 continual	-0.5806	-1.162 to 0.001109	No	ns	0.0508
0 vs. 32 acute	-1.974	-3.377 to -0.5715	Yes	**	0.0014	0 vs. 32 acute	-0.3006	-0.6163 to 0.01518	No	ns	0.0731	0 vs. 32 acute	-0.248	-0.8297 to 0.3337	No	ns	0.9301
0 vs. 48 continual	0.7487	-0.6539 to 2.151	No	ns	0.7591	0 vs. 48 continual	0.9529	0.6371 to 1.269	Yes	****	<0.0001	0 vs. 48 continual	-0.6816	-1.263 to -0.09989	Yes	*	0.0118
0 vs. 48 acute	-5.673	-7.076 to -4.270	Yes	****	<0.0001	0 vs. 48 acute	-1.072	-1.388 to -0.7566	Yes	****	<0.0001	0 vs. 48 acute	0.2954	-0.2864 to 0.8771	No	ns	0.8103
0 vs. 72 continual	-0.02608	-1.429 to 1.377	No	ns	>0.9999	0 vs. 72 continual	0.9118	0.5961 to 1.228	Yes	****	<0.0001	0 vs. 72 continual	-0.969	-1.551 to -0.3873	Yes	***	0.0001
0 vs. 72h acute	-4.737	-6.140 to -3.335	Yes	****	<0.0001	0 vs. 72h acute	-1.993	-2.309 to -1.678	Yes	****	<0.0001	0 vs. 72h acute	-0.2854	-0.8671 to 0.2963	No	ns	0.8409
6 continual vs. 6 acute	0.3609	-1.042 to 1.763	No	ns	0.9988	6 continual vs. 6 acute	0.176	-0.1397 to 0.4918	No	ns	0.7084	6 continual vs. 6 acute	0.05097	-0.5308 to 0.6327	No	ns	>0.9999
6 continual vs. 12 continual	0.3114	-1.091 to 1.714	No	ns	0.9997	6 continual vs. 12 continual	0.9116	0.5959 to 1.227	Yes	****	<0.0001	6 continual vs. 12 continual	-0.7648	-1.347 to -0.1831	Yes	**	0.0033
6 continual vs. 12 acute	-1.407	-2.810 to -0.004308	Yes	*	0.0488	6 continual vs. 12 acute	0.1665	-0.1492 to 0.4822	No	ns	0.7722	6 continual vs. 12 acute	-0.7551	-1.337 to -0.1734	Yes	**	0.0038
6 continual vs. 24h continual	1.891	0.4887 to 3.294	Yes	**	0.0024	6 continual vs. 24h continual	2.061	1.745 to 2.377	Yes	****	<0.0001	6 continual vs. 24h continual	-1.708	-2.290 to -1.127	Yes	****	<0.0001
6 continual vs. 24h acute	0.7372	-0.6654 to 2.140	No	ns	0.7757	6 continual vs. 24h acute	1.13	0.8146 to 1.446	Yes	****	<0.0001	6 continual vs. 24h acute	-0.3897	-0.9714 to 0.1920	No	ns	0.4526
6 continual vs. 32 continual	1.965	0.5625 to 3.368	Yes	**	0.0015	6 continual vs. 32 continual	2.141	1.825 to 2.456	Yes	****	<0.0001	6 continual vs. 32 continual	-0.7925	-1.374 to -0.2107	Yes	**	0.0021
6 continual vs. 32 acute	-0.5838	-1.986 to 0.8188	No	ns	0.9401	6 continual vs. 32 acute	0.9132	0.5975 to 1.229	Yes	****	<0.0001	6 continual vs. 32 acute	-0.4599	-1.042 to 0.1219	No	ns	0.2296
6 continual vs. 48 continual	2.139	0.7363 to 3.542	Yes	***	0.0005	6 continual vs. 48 continual	2.167	1.851 to 2.482	Yes	****	<0.0001	6 continual vs. 48 continual	-0.8935	-1.475 to -0.3117	Yes	***	0.0004
6 continual vs. 48 acute	-4.283	-5.685 to -2.880	Yes	****	<0.0001	6 continual vs. 48 acute	0.1414	-0.1743 to 0.4572	No	ns	0.905	6 continual vs. 48 acute	0.08352	-0.4982 to 0.6652	No	ns	>0.9999
6 continual vs. 72 continual	1.364	-0.03840 to 2.767	No	ns	0.0622	6 continual vs. 72 continual	2.126	1.810 to 2.441	Yes	****	<0.0001	6 continual vs. 72 continual	-1.181	-1.763 to -0.5991	Yes	****	<0.0001
6 continual vs. 72h acute	-3.347	-4.750 to -1.945	Yes	****	<0.0001	6 continual vs. 72h acute	-0.7797	-1.095 to -0.4639	Yes	****	<0.0001	6 continual vs. 72h acute	-0.4973	-1.079 to 0.08446	No	ns	0.1495
6 acute vs. 12 continual	-0.04951	-1.452 to 1.353	No	ns	>0.9999	6 acute vs. 12 continual	0.7356	0.4199 to 1.051	Yes	****	<0.0001	6 acute vs. 12 continual	-0.8158	-1.398 to -0.2341	Yes	**	0.0015
6 acute vs. 12 acute	-1.768	-3.170 to -0.3652	Yes	**	0.0054	6 acute vs. 12 acute	-0.009536	-0.3253 to 0.3062	No	ns	>0.9999	6 acute vs. 12 acute	-0.8061	-1.388 to -0.2244	Yes	**	0.0017
6 acute vs. 24h continual	1.53	0.1278 to 2.933	Yes	*	0.0235	6 acute vs. 24h continual	1.885	1.569 to 2.201	Yes	****	<0.0001	6 acute vs. 24h continual	-1.759	-2.341 to -1.178	Yes	****	<0.0001
6 acute vs. 24h acute	0.3763	-1.026 to 1.779	No	ns	0.9982	6 acute vs. 24h acute	0.9543	0.6386 to 1.270	Yes	****	<0.0001	6 acute vs. 24h acute	-0.4406	-1.022 to 0.1411	No	ns	0.2815
6 acute vs. 32 continual	1.604	0.2016 to 3.007	Yes	*	0.015	6 acute vs. 32 continual	1.965	1.649 to 2.280	Yes	****	<0.0001	6 acute vs. 32 continual	-0.8434	-1.425 to -0.2617	Yes	***	0.001
6 acute vs. 32 acute	-0.9447	-2.347 to 0.4579	No	ns	0.4446	6 acute vs. 32 acute	0.7372	0.4215 to 1.053	Yes	****	<0.0001	6 acute vs. 32 acute	-0.5108	-1.093 to 0.07089	No	ns	0.1268
6 acute vs. 48 continual	1.778	0.3754 to 3.181	Yes	**	0.005	6 acute vs. 48 continual	1.991	1.675 to 2.306	Yes	****	<0.0001	6 acute vs. 48 continual	-0.9444	-1.526 to -0.3627	Yes	***	0.0002
6 acute vs. 48 acute	-4.644	-6.046 to -3.241	Yes	****	<0.0001	6 acute vs. 48 acute	-0.03461	-0.3503 to 0.2811	No	ns	>0.9999	6 acute vs. 48 acute	0.03255	-0.5492 to 0.6143	No	ns	>0.9999
6 acute vs. 72 continual	1.003	-0.3993 to 2.406	No	ns	0.3582	6 acute vs. 72 continual	1.95	1.634 to 2.265	Yes	****	<0.0001	6 acute vs. 72 continual	-1.232	-1.814 to -0.6501	Yes	****	<0.0001
6 acute vs. 72h acute	-3.708	-5.111 to -2.305	Yes	****	<0.0001	6 acute vs. 72h acute	-0.9557	-1.271 to -0.6399	Yes	****	<0.0001	6 acute vs. 72h acute	-0.5482	-1.130 to 0.03349	No	ns	0.0786
12 continual vs. 12 acute	-1.718	-3.121 to -0.3157	Yes	**	0.0074	12 continual vs. 12 acute	-0.7451	-1.061 to -0.4294	Yes	****	<0.0001	12 continual vs. 12 acute	0.009725	-0.5720 to 0.5914	No	ns	>0.9999
12 continual vs. 24h continual	1.58	0.1774 to 2.983	Yes	*	0.0174	12 continual vs. 24h continual	1.149	0.8336 to 1.465	Yes	****	<0.0001	12 continual vs. 24h continual	-0.9436	-1.525 to -0.3619	Yes	***	0.0002
12 continual vs. 24h acute	0.4258	-0.9768 to 1.828	No	ns	0.9947	12 continual vs. 24h acute	0.2187	-0.09702 to 0.5345	No	ns	0.4038	12 continual vs. 24h acute	0.3752	-0.2065 to 0.9569	No	ns	0.5083
12 continual vs. 32 continual	1.654	0.2511 to 3.056	Yes	*	0.011	12 continual vs. 32 continual	1.229	0.9133 to 1.545	Yes	****	<0.0001	12 continual vs. 32 continual	-0.02761	-0.6093 to 0.5541	No	ns	>0.9999
12 continual vs. 32 acute	-0.8952	-2.298 to 0.5074	No	ns	0.5236	12 continual vs. 32 acute	0.001607	-0.3141 to 0.3173	No	ns	>0.9999	12 continual vs. 32 acute	0.305	-0.2767 to 0.8867	No	ns	0.7783
12 continual vs. 48 continual	1.828	0.4250 to 3.230	Yes	**	0.0037	12 continual vs. 48 continual	1.255	0.9393 to 1.571	Yes	****	<0.0001	12 continual vs. 48 continual	-0.1286	-0.7103 to 0.4531	No	ns	0.9997
12 continual vs. 48 acute	-4.594	-5.997 to -3.192	Yes	****	<0.0001	12 continual vs. 48 acute	-0.7702	-1.086 to -0.4545	Yes	****	<0.0001	12 continual vs. 48 acute	0.8484	0.2666 to 1.430	Yes	***	0.0009
12 continual vs. 72 continual	1.053	-0.3498 to 2.455	No	ns	0.2932	12 continual vs. 72 continual	1.214	0.8982 to 1.530	Yes	****	<0.0001	12 continual vs. 72 continual	-0.416	-0.9977 to 0.1657	No	ns	0.3587
12 continual vs. 72h acute	-3.659	-5.061 to -2.256	Yes	****	<0.0001	12 continual vs. 72h acute	-1.691	-2.007 to -1.376	Yes	****	<0.0001	12 continual vs. 72h acute	0.2676	-0.3141 to 0.8493	No	ns	0.8887
12 acute vs. 24h continual	3.298	1.896 to 4.701	Yes	****	<0.0001	12 acute vs. 24h continual	1.894	1.579 to 2.210	Yes	****	<0.0001	12 acute vs. 24h continual	-0.9533	-1.535 to -0.3716	Yes	***	0.0002
12 acute vs. 24h acute	2.144	0.7415 to 3.547	Yes	***	0.0005	12 acute vs. 24h acute	0.9639	0.6481 to 1.280	Yes	****	<0.0001	12 acute vs. 24h acute	0.3654	-0.2163 to 0.9472	No	ns	0.5466
12 acute vs. 32 continual	3.372	1.969 to 4.775	Yes	****	<0.0001	12 acute vs. 32 continual	1.974	1.658 to 2.290	Yes	****	<0.0001	12 acute vs. 32 continual	-0.03734	-0.6191 to 0.5444	No	ns	>0.9999
12 acute vs. 32 acute	0.8231	-0.5795 to 2.226	No	ns	0.6424	12 acute vs. 32 acute	0.7467	0.4310 to 1.062	Yes	****	<0.0001	12 acute vs. 32 acute	0.2953	-0.2865 to 0.8770	No	ns	0.8106
12 acute vs. 48 continual	3.546	2.143 to 4.948	Yes	****	<0.0001	12 acute vs. 48 continual	2	1.684 to 2.316	Yes	****	<0.0001	12 acute vs. 48 continual	-0.1383	-0.7201 to 0.4434	No	ns	0.9994
12 acute vs. 48 acute	-2.876	-4.278 to -1.473	Yes	****	<0.0001	12 acute vs. 48 acute	-0.02507	-0.3408 to 0.2907	No	ns	>0.9999	12 acute vs. 48 acute	0.8386	0.2569 to 1.420	Yes	**	0.001
12 acute vs. 72 continual	2.771	1.369 to 4.174	Yes	****	<0.0001	12 acute vs. 72 continual	1.959	1.643 to 2.275	Yes	****	<0.0001	12 acute vs. 72 continual	-0.4257	-1.007 to 0.1560	No	ns	0.3268
12 acute vs. 72h acute	-1.94	-3.343 to -0.5376	Yes	**	0.0018	12 acute vs. 72h acute	-0.9461	-1.262 to -0.6304	Yes	****	<0.0001	12 acute vs. 72h acute	0.2579	-0.3239 to 0.8396	No	ns	0.9108
24h continual vs. 24h acute	-1.154	-2.557 to 0.2485	No	ns	0.186	24h continual vs. 24h acute	-0.9306	-1.246 to -0.6148	Yes	****	<0.0001	24h continual vs. 24h acute	1.319	0.7370 to 1.900	Yes	****	<0.0001
24h continual vs. 32 continual	0.07376	-1.329 to 1.476	No	ns	>0.9999	24h continual vs. 32 continual	0.07972	-0.2360 to 0.3955	No	ns	0.999	24h continual vs. 32 continual	0.916	0.3343 to 1.498	Yes	***	0.0003
24h continual vs. 32 acute	-2.475	-3.878 to -1.073	Yes	****	<0.0001	24h continual vs. 32 acute	-1.148	-1.463 to -0.8319	Yes	****	<0.0001	24h continual vs. 32 acute	1.249	0.6669 to 1.830	Yes	****	<0.0001
24h continual vs. 48 continual	0.2476	-1.155 to 1.650	No	ns	>0.9999	24h continual vs. 48 continual	0.1057	-0.2100 to 0.4215	No	ns	0.9879	24h continual vs. 48 continual	0.815	0.2333 to 1.397	Yes	**	0.0015
24h continual vs. 48 acute	-6.174	-7.577 to -4.771	Yes	****	<0.0001	24h continual vs. 48 acute	-1.919	-2.235 to -1.604	Yes	****	<0.0001	24h continual vs. 48 acute	1.792	1.210 to 2.374	Yes	****	<0.0001
24h continual vs. 72 continual	-0.5271	-1.930 to 0.8755	No	ns	0.9706	24h continual vs. 72 continual	0.06466	-0.2511 to 0.3804	No	ns	0.9999	24h continual vs. 72 continual	0.5276	-0.05411 to 1.109	No	ns	0.1027
24h continual vs. 72h acute	-5.238	-6.641 to -3.836	Yes	****	<0.0001	24h continual vs. 72h acute	-2.841	-3.156 to -2.525	Yes	****	<0.0001	24h continual vs. 72h acute	1.211	0.6295 to 1.793	Yes	****	<0.0001
24h acute vs. 32 continual	1.228	-0.1747 to 2.630	No	ns	0.1292	24h acute vs. 32 continual	1.01	0.6946 to 1.326	Yes	****	<0.0001	24h acute vs. 32 continual	-0.4028	-0.9845 to 0.1789	No	ns	0.4045
24h acute vs. 32 acute	-1.321	-2.724 to 0.08158	No	ns	0.0789	24h acute vs. 32 acute	-0.2171	-0.5328 to 0.09862	No	ns	0.4144	24h acute vs. 32 acute	-0.07019	-0.6519 to 0.5115	No	ns	>0.9999
24h acute vs. 48 continual	1.402	-0.0008682 to 2.804	No	ns	0.0502	24h acute vs. 48 continual	1.036	0.7206 to 1.352	Yes	****	<0.0001	24h acute vs. 48 continual	-0.5038	-1.086 to 0.07793	No	ns	0.1382
24h acute vs. 48 acute	-5.02	-6.423 to -3.617	Yes	****	<0.0001	24h acute vs. 48 acute	-0.9889	-1.305 to -0.6732	Yes	****	<0.0001	24h acute vs. 48 acute	0.4732	-0.1085 to 1.055	No	ns	0.198
24h acute vs. 72 continual	0.627	-0.7756 to 2.030	No	ns	0.9061	24h acute vs. 72 continual	0.9952	0.6795 to 1.311	Yes	****	<0.0001	24h acute vs. 72 continual	-0.7911	-1.373 to -0.2094	Yes	**	0.0022
24h acute vs. 72h acute	-4.084	-5.487 to -2.682	Yes	****	<0.0001	24h acute vs. 72h acute	-1.91	-2.226 to -1.594	Yes	****	<0.0001	24h acute vs. 72h acute	-0.1076	-0.6893 to 0.4741	No	ns	>0.9999
32 continual vs. 32 acute	-2.549	-3.952 to -1.146	Yes	****	<0.0001	32 continual vs. 32 acute	-1.227	-1.543 to -0.9117	Yes	****	<0.0001	32 continual vs. 32 acute	0.3326	-0.2491 to 0.9143	No	ns	0.6767
32 continual vs. 48 continual	0.1738	-1.229 to 1.576	No	ns	>0.9999	32 continual vs. 48 continual	0.02603	-0.2897 to 0.3418	No	ns	>0.9999	32 continual vs. 48 continual	-0.101	-0.6827 to 0.4807	No	ns	>0.9999
32 continual vs. 48 acute	-6.248	-7.650 to -4.845	Yes	****	<0.0001	32 continual vs. 48 acute	-1.999	-2.315 to -1.683	Yes	****	<0.0001	32 continual vs. 48 acute	0.876	0.2943 to 1.458	Yes	***	0.0006
32 continual vs. 72 continual	-0.6009	-2.004 to 0.8017	No	ns	0.9279	32 continual vs. 72 continual	-0.01506	-0.3308 to 0.3007	No	ns	>0.9999	32 continual vs. 72 continual	-0.3884	-0.9701 to 0.1934	No	ns	0.4576
32 continual vs. 72h acute	-5.312	-6.715 to -3.910	Yes	****	<0.0001	32 continual vs. 72h acute	-2.92	-3.236 to -2.605	Yes	****	<0.0001	32 continual vs. 72h acute	0.2952	-0.2865 to 0.8769	No	ns	0.8108
32 acute vs. 48 continual	2.723	1.320 to 4.125	Yes	****	<0.0001	32 acute vs. 48 continual	1.253	0.9377 to 1.569	Yes	****	<0.0001	32 acute vs. 48 continual	-0.4336	-1.015 to 0.1481	No	ns	0.3023
32 acute vs. 48 acute	-3.699	-5.102 to -2.296	Yes	****	<0.0001	32 acute vs. 48 acute	-0.7718	-1.088 to -0.4561	Yes	****	<0.0001	32 acute vs. 48 acute	0.5434	-0.03834 to 1.125	No	ns	0.0838
32 acute vs. 72 continual	1.948	0.5454 to 3.351	Yes	**	0.0017	32 acute vs. 72 continual	1.212	0.8966 to 1.528	Yes	****	<0.0001	32 acute vs. 72 continual	-0.721	-1.303 to -0.1392	Yes	**	0.0065
32 acute vs. 72h acute	-2.763	-4.166 to -1.361	Yes	****	<0.0001	32 acute vs. 72h acute	-1.693	-2.009 to -1.377	Yes	****	<0.0001	32 acute vs. 72h acute	-0.0374	-0.6191 to 0.5443	No	ns	>0.9999
48 continual vs. 48 acute	-6.422	-7.824 to -5.019	Yes	****	<0.0001	48 continual vs. 48 acute	-2.025	-2.341 to -1.710	Yes	****	<0.0001	48 continual vs. 48 acute	0.977	0.3953 to 1.559	Yes	***	0.0001
48 continual vs. 72 continual	-0.7747	-2.177 to 0.6279	No	ns	0.7197	48 continual vs. 72 continual	-0.04108	-0.3568 to 0.2747	No	ns	>0.9999	48 continual vs. 72 continual	-0.2874	-0.8691 to 0.2944	No	ns	0.8351
48 continual vs. 72h acute	-5.486	-6.889 to -4.083	Yes	****	<0.0001	48 continual vs. 72h acute	-2.946	-3.262 to -2.631	Yes	****	<0.0001	48 continual vs. 72h acute	0.3962	-0.1855 to 0.9779	No	ns	0.4284
48 acute vs. 72 continual	5.647	4.244 to 7.050	Yes	****	<0.0001	48 acute vs. 72 continual	1.984	1.668 to 2.300	Yes	****	<0.0001	48 acute vs. 72 continual	-1.264	-1.846 to -0.6826	Yes	****	<0.0001
48 acute vs. 72h acute	0.9356	-0.4670 to 2.338	No	ns	0.4588	48 acute vs. 72h acute	-0.9211	-1.237 to -0.6053	Yes	****	<0.0001	48 acute vs. 72h acute	-0.5808	-1.162 to 0.0009463	No	ns	0.0507
72 continual vs. 72h acute	-4.711	-6.114 to -3.309	Yes	****	<0.0001	72 continual vs. 72h acute	-2.905	-3.221 to -2.589	Yes	****	<0.0001	72 continual vs. 72h acute	0.6836	0.1018 to 1.265	Yes	*	0.0114

## Sheet: Figure 5f
Measurement	Succinate, itaconate, 2-HG intracellular abundance
Statistical Test	Tukey's Multiple Comparisons Test
	Compare the mean of every column with the mean of every other column
RAW DATA
	Succinate			Itaconate			2HG
	Rep 1	Rep 2	Rep 3	Rep 1	Rep 2	Rep 3	Rep 1	Rep 2	Rep 3
WT	0.975387	1.06634	0.958278	0.984684	1.06821	0.947111	0.985911	1.09867	0.915421
WT + LPSIFN (48h)	0.595712	0.668552	0.626086	0.213586	0.257049	0.193424	6.6448	7.12779	6.62693
KO	0.724905	0.620347	0.607134	0.64348	0.493588	0.497455	0.817236	0.613366	0.580077
KO + LPSIFN (48h)	2.39563	2.39289	2.36584	8.25364	10.8007	8.91591	0.344132	0.380426	0.341808
Succinate
Comparisons	Mean Diff.	95.00% CI of diff.	Below threshold?	Summary	Adjusted P Value
WT vs. WT + LPSIFN	0.3699	0.2449 to 0.4949	Yes	****	<0.0001
WT vs. KO	0.3492	0.2242 to 0.4742	Yes	****	<0.0001
WT vs. KO + LPSIFN	-1.385	-1.510 to -1.260	Yes	****	<0.0001
WT + LPSIFN vs. KO	-0.02068	-0.1457 to 0.1043	No	ns	0.9494
WT + LPSIFN vs. KO + LPSIFN	-1.755	-1.880 to -1.630	Yes	****	<0.0001
KO vs. KO LPS+IFN	-1.734	-1.859 to -1.609	Yes	****	<0.0001
Itaconate
Comparisons	Mean Diff.	95.00% CI of diff.	Below threshold?	Summary	Adjusted P Value
WT vs. WT + LPSIFN	0.7786	-0.9551 to 2.512	No	ns	0.5124
WT vs. KO	0.4552	-1.279 to 2.189	No	ns	0.834
WT vs. KO + LPSIFN	-8.323	-10.06 to -6.590	Yes	****	<0.0001
WT + LPSIFN vs. KO	-0.3235	-2.057 to 1.410	No	ns	0.93
WT + LPSIFN vs. KO + LPSIFN	-9.102	-10.84 to -7.368	Yes	****	<0.0001
KO vs. KO LPS+IFN	-8.779	-10.51 to -7.045	Yes	****	<0.0001
2-HG
Comparisons	Mean Diff.	95.00% CI of diff.	Below threshold?	Summary	Adjusted P Value
WT vs. WT + LPSIFN	-5.8	-6.226 to -5.374	Yes	****	<0.0001
WT vs. KO	0.3298	-0.09636 to 0.7559	No	ns	0.1385
WT vs. KO + LPSIFN	0.6445	0.2184 to 1.071	Yes	**	0.0056
WT + LPSIFN vs. KO	6.13	5.703 to 6.556	Yes	****	<0.0001
WT + LPSIFN vs. KO + LPSIFN	6.444	6.018 to 6.871	Yes	****	<0.0001
KO vs. KO LPS+IFN	0.3148	-0.1114 to 0.7409	No	ns	0.1619
