# Supplementary material for: Nitric oxide-driven modifications of lipoic arm inhibit α-ketoacid dehydrogenases
Source: Nat Chem Biol. 2022 Oct 20;19(3):265–74. doi: 10.1038/s41589-022-01153-w (PMC9974485; doi:10.1038/s41589-022-01153-w)
Supplement: Source Data Extended Data Fig. 1 — Statistical source data. [file 41589_2022_1153_MOESM12_ESM.xlsx]

## Sheet: Extended Figure 1
Measurement	Intracellular citrulline abundance
Statistical Test	Tukey's Multiple Comparisons Test
	Compare the mean of every column with the mean of every other column
Raw Data
	Rep 1	Rep 2	Rep 3
BMDM Control	ND	ND	ND
BMDM IFN	ND	48857.1	10257.7
BMDM LPS	67328.7	59402.6	59538.9
BMDM LPSIFN	3754529	4219062	4700250
BMDM LPSIFN 1400W	27089.7	15354.7	24690
RAW Control	ND	ND	ND
RAW IFN	473232	506124	515871
RAW LPS	1104932	1021440	1015561
RAW LPSIFN	6736984	5903850	6023452
RAW LPSIFN 1400W	10810.8	ND	15281.3
STATS
Comparison	Mean Diff.	95.00% CI of diff.	Below threshold?	Summary	Adjusted P Value
BMDM IFN vs. BMDM LPS	-42385	-725504 to 640734	No	ns	>0.9999
BMDM IFN vs. BMDM LPSIFN	-4204909	-4888028 to -3521790	Yes	****	<0.0001
BMDM IFN vs. BMDM LPSIFN1400W	-2673	-685792 to 680446	No	ns	>0.9999
BMDM IFN vs. Raw IFN	-478704	-1161823 to 204415	No	ns	0.2872
BMDM IFN vs. Raw LPS	-1027606	-1710725 to -344487	Yes	**	0.0019
BMDM IFN vs. Raw LPSIFN	-6201724	-6884843 to -5518605	Yes	****	<0.0001
BMDM IFN vs. Raw LPSIFN 1400W	6659	-757092 to 770409	No	ns	>0.9999
BMDM LPS vs. BMDM LPSIFN	-4162524	-4845643 to -3479404	Yes	****	<0.0001
BMDM LPS1 vs. BMDM LPSIFN1400W	39712	-643407 to 722831	No	ns	>0.9999
BMDM LPS vs. Raw IFN	-436319	-1119438 to 246800	No	ns	0.3871
BMDM LPS vs. Raw LPS	-985221	-1668340 to -302102	Yes	**	0.0028
BMDM LPS vs. Raw LPSIFN	-6159339	-6842458 to -5476219	Yes	****	<0.0001
BMDM LPS vs. Raw LPSIFN 1400W	49044	-714706 to 812795	No	ns	>0.9999
BMDM LPSIFN vs. BMDM LPSIFN1400W	4202236	3519116 to 4885355	Yes	****	<0.0001
BMDM LPSIFN vs. Raw IFN	3726205	3043085 to 4409324	Yes	****	<0.0001
BMDM LPSIFN vs. Raw LPS	3177303	2494183 to 3860422	Yes	****	<0.0001
BMDM LPSIFN vs. Raw LPSIFN	-1996815	-2679934 to -1313696	Yes	****	<0.0001
BMDM LPSIFN vs. Raw LPSIFN 1400W	4211568	3447817 to 4975318	Yes	****	<0.0001
BMDM LPSIFN1400W vs. Raw IFN	-476031	-1159150 to 207088	No	ns	0.2929
BMDM LPSIFN1400W vs. Raw LPS	-1024933	-1708052 to -341814	Yes	**	0.0019
BMDM LPSIFN1400W vs. Raw LPSIFN	-6199051	-6882170 to -5515931	Yes	****	<0.0001
BMDM LPSIFN1400W vs. Raw LPSIFN 1400W	9332	-754418 to 773083	No	ns	>0.9999
Raw IFN vs. Raw LPS	-548902	-1232021 to 134217	No	ns	0.165
Raw IFN vs. Raw LPSIFN	-5723020	-6406139 to -5039900	Yes	****	<0.0001
Raw IFN vs. Raw LPSIFN 1400W	485363	-278387 to 1249114	No	ns	0.3928
Raw LPS vs. Raw LPSIFN	-5174118	-5857237 to -4490998	Yes	****	<0.0001
Raw LPS vs. Raw LPSIFN 1400W	1034265	270514 to 1798015	Yes	**	0.005
Raw LPSIFN vs. Raw LPSIFN 1400W	6208383	5444632 to 6972133	Yes	****	<0.0001
