# Supplementary material for: Nitric oxide-driven modifications of lipoic arm inhibit α-ketoacid dehydrogenases
Source: Nat Chem Biol. 2022 Oct 20;19(3):265–74. doi: 10.1038/s41589-022-01153-w (PMC9974485; doi:10.1038/s41589-022-01153-w)
Supplement: Source Data Extended Data Fig. 2 — Statistical source data for Extended Data Fig. 2b. [file 41589_2022_1153_MOESM14_ESM.xlsx]

## Sheet: Extended Data Figure 2b
Measurement	Labeling Pattern of Metabolites after incubation with U13CGlucose BMDM NOS2 KO
Statistical Test	Tukey's Multiple Comparisons Test
	Compare the mean of every column with the mean of every other column
		Adjusted Labeling Fraction																						ANOVA		Tukey's Multiple Comparison P Value
Metabolite	Label	WT 0h a	WT 0h b	WT 6h a	WT 6h b	WT 6h c	WT 24h a	WT 24h b	WT 48h a	WT 48h b	WT 48h c	iNOS-/- 0h a	iNOS-/- 0h b	iNOS-/- 0h c	iNOS-/- 6h a	iNOS-/- 6h b	iNOS-/- 6h c	iNOS-/- 24h a	iNOS-/- 24h b	iNOS-/- 24h c	iNOS-/- 48h a	iNOS-/- 48h b	iNOS-/- 48h c	P value	F	WT 0h vs WT 6h	WT 0h vs WT 24h	WT 0h vs WT 48h	WT 0h vs iNOS-/- 0h	WT 0h vs iNOS-/- 6h	WT 0h vs iNOS-/- 24h	WT 0h vs iNOS-/- 48h	WT 6h vs WT 24h	WT 6h vs WT 48h	WT 6h vs iNOS-/- 0h	WT 6h vs iNOS-/- 6h	WT 6h vs iNOS-/- 24h	WT 6h vs iNOS-/- 48h	WT 24h vs WT 48h	WT 24h vs iNOS-/- 0h	WT 24h vs iNOS-/- 6h	WT 24h vs iNOS-/- 24h	WT 24h vs iNOS-/- 48h	WT 48h vs iNOS-/- 0h	WT 48h vs iNOS-/- 6h	WT 48h vs iNOS-/- 24h	WT 48h vs iNOS-/- 48h	iNOS-/- 0h vs iNOS-/- 6h	iNOS-/- 0h vs iNOS-/- 24h
Acetyl-CoA	0	0.698427	0.643513	0.635931	0.641436	0.6137	0.722172	0.745566	0.925891	0.999898	0.999631	0.676689	0.6586	0.677329	0.651665	0.697399	0.626203	0.666003	0.668521	0.673334	0.811612	0.71692	0.974408	<0.0001	13.44	0.9898	0.9364	0.0006	>0.9999	>0.9999	>0.9999	0.0823	0.4833	<0.0001	0.9812	0.9978	0.985	0.0083	0.0052	0.9025	0.7969	0.8913	0.5176	0.0002	0.0001	0.0002	0.1005	>0.9999	>0.9999
Acetyl-CoA	1	3.37e-08	8.9e-07	0.000841	1.01e-05	0.041859	0.052417	0.012529	1.78e-09	6.9e-08	4.01e-06	0.005042	0.036056	0.044103	4.52e-09	0.014448	0.040639	0.02909	0.041138	0.047245	0.071728	2.84e-09	1.33e-09	0.4455	1.043	0.9961	0.8305	>0.9999	0.8571	0.9829	0.5797	0.9332	0.9835	0.9924	0.9926	>0.9999	0.8679	0.9993	0.7627	>0.9999	0.9963	>0.9999	0.9998	0.7809	0.9688	0.4539	0.8892	0.9991	0.9986
Acetyl-CoA	2	0.256321	0.29275	0.291214	0.249645	0.321731	0.221313	0.233957	0.074078	2.44e-06	2.25e-06	0.239476	0.26988	0.255743	0.258993	0.234927	0.326667	0.269742	0.227735	0.225832	0.114384	0.238773	0.025555	0.0002	9.515	>0.9999	0.9784	0.0018	0.9998	>0.9999	0.9948	0.0892	0.8881	0.0004	0.9914	>0.9999	0.9419	0.0264	0.011	0.9985	0.9688	>0.9999	0.4136	0.0014	0.0006	0.0025	0.2918	0.9997	>0.9999
Acetyl-CoA	3	3.31e-05	0.003591	0.00897	6.01e-05	1.7e-08	2.59e-05	0.004944	1.88e-07	4.43e-06	1.34e-05	0.02285	2.35e-06	1.04e-05	0.02433	5.37e-06	2.16e-08	0.018066	0.004978	0.017201	2.35e-06	0.003907	7.43e-07	0.5278	0.9077	>0.9999	>0.9999	>0.9999	0.9916	0.9866	0.7658	>0.9999	>0.9999	0.9997	0.9959	0.9925	0.7637	>0.9999	>0.9999	0.996	0.993	0.8116	>0.9999	0.9354	0.9137	0.5066	>0.9999	>0.9999	0.9844
Acetyl-CoA	4	0.043801	0.058701	0.048371	0.106161	0.021118	7.2e-05	1.58e-05	1.13e-06	4.72e-06	1.71e-05	0.050354	0.031907	0.018054	0.01931	0.025694	0.005028	0.011451	3.3e-05	0.031165	5.99e-05	6.44e-06	1.62e-06	0.0132	3.992	0.9998	0.208	0.1383	0.9634	0.5261	0.4479	0.1385	0.0685	0.034	0.7397	0.2068	0.1615	0.034	>0.9999	0.565	0.9744	0.9895	>0.9999	0.4375	0.954	0.9801	>0.9999	0.9527	0.9094
Acetyl-CoA	5	3.79e-06	1.08e-06	1.09e-06	2.69e-06	2.36e-05	0.000187	0.000116	1.52e-06	4.75e-06	1.75e-05	2.38e-05	3.68e-05	8.46e-05	0.044258	2.38e-05	5.16e-05	0.000105	0.00016	3.6e-05	0.00011	3.77e-05	1.81e-06	0.5578	0.8622	>0.9999	>0.9999	>0.9999	>0.9999	0.7006	>0.9999	>0.9999	>0.9999	>0.9999	>0.9999	0.5865	>0.9999	>0.9999	>0.9999	>0.9999	0.7101	>0.9999	>0.9999	>0.9999	0.5864	>0.9999	>0.9999	0.5894	>0.9999
Acetyl-CoA	6	4.71e-05	3.56e-05	3.87e-05	7.17e-05	7.29e-05	0.000211	0.000156	1.57e-06	4.75e-06	1.75e-05	0.000208	0.000154	0.000225	2.65e-06	0.024047	7.45e-05	0.00027	0.000199	0.000214	0.000117	4.95e-05	1.83e-06	0.5668	0.8489	>0.9999	>0.9999	>0.9999	>0.9999	0.7032	>0.9999	>0.9999	>0.9999	>0.9999	>0.9999	0.5917	>0.9999	>0.9999	>0.9999	>0.9999	0.7199	>0.9999	>0.9999	>0.9999	0.5844	>0.9999	>0.9999	0.61	>0.9999
Acetyl-CoA	10	8.08e-05	8.34e-05	9.11e-05	0.000155	8.89e-05	0.000213	0.00016	1.57e-06	4.75e-06	1.75e-05	0.000316	0.000199	0.000263	8.79e-05	0.000215	7.93e-05	0.000311	0.000202	0.000294	0.000117	0.039605	1.83e-06	0.5646	0.852	>0.9999	>0.9999	>0.9999	>0.9999	>0.9999	>0.9999	0.7045	>0.9999	>0.9999	>0.9999	>0.9999	>0.9999	0.5929	>0.9999	>0.9999	>0.9999	>0.9999	0.7119	>0.9999	>0.9999	>0.9999	0.5844	>0.9999	>0.9999
Acetyl-CoA	18	8.08e-05	8.34e-05	9.27e-05	0.000155	8.89e-05	0.000213	0.00016	1.57e-06	4.75e-06	1.75e-05	0.000316	0.000199	0.000263	8.79e-05	0.000215	7.93e-05	0.000311	0.054422	0.000294	0.000117	5.1e-05	1.83e-06	0.5449	0.8816	>0.9999	>0.9999	>0.9999	>0.9999	>0.9999	0.6913	>0.9999	>0.9999	>0.9999	>0.9999	>0.9999	0.5771	>0.9999	>0.9999	>0.9999	>0.9999	0.6968	>0.9999	>0.9999	>0.9999	0.5708	>0.9999	>0.9999	0.586
Citrate	0	0.458401	0.449637	0.442416	0.44081	0.439894	0.679676	0.670744	0.827439	0.81572	0.813328	0.43773	0.423545	0.434142	0.425987	0.406985	0.430139	0.467697	0.469281	0.446924	0.532452	0.528448	0.516046	<0.0001	761.1	0.7278	<0.0001	<0.0001	0.1748	0.0168	0.9795	<0.0001	<0.0001	<0.0001	0.8862	0.1696	0.1601	<0.0001	<0.0001	<0.0001	<0.0001	<0.0001	<0.0001	<0.0001	<0.0001	<0.0001	<0.0001	0.7903	0.0168
Citrate	1	0.064971	0.07031	0.063272	0.064118	0.065085	0.017821	0.016216	0.008792	0.010845	0.017773	0.076069	0.076217	0.077318	0.067998	0.073235	0.066217	0.057503	0.056813	0.05921	0.042647	0.043527	0.048094	<0.0001	201.8	0.858	<0.0001	<0.0001	0.0536	0.9984	0.0285	<0.0001	<0.0001	<0.0001	0.0017	0.4114	0.1796	<0.0001	0.6391	<0.0001	<0.0001	<0.0001	<0.0001	<0.0001	<0.0001	<0.0001	<0.0001	0.0828	<0.0001
Citrate	2	0.319934	0.315171	0.320753	0.334773	0.330356	0.268961	0.27938	0.136838	0.145779	0.140297	0.31761	0.323416	0.312909	0.337869	0.345066	0.328842	0.326706	0.329324	0.338186	0.310883	0.31226	0.320201	<0.0001	340.7	0.519	0.0001	<0.0001	>0.9999	0.0487	0.2738	0.9989	<0.0001	<0.0001	0.4367	0.6675	0.9989	0.1581	<0.0001	<0.0001	<0.0001	<0.0001	<0.0001	<0.0001	<0.0001	<0.0001	<0.0001	0.0269	0.2006
Citrate	3	0.07254	0.073807	0.075666	0.070852	0.072318	0.009995	0.009414	0.01065	0.011007	0.011177	0.078373	0.081932	0.078877	0.076425	0.077391	0.076892	0.063448	0.063962	0.067672	0.04874	0.04867	0.047881	<0.0001	945.1	>0.9999	<0.0001	<0.0001	0.0058	0.2031	0.0008	<0.0001	<0.0001	<0.0001	0.0016	0.0896	0.0003	<0.0001	0.9817	<0.0001	<0.0001	<0.0001	<0.0001	<0.0001	<0.0001	<0.0001	<0.0001	0.3667	<0.0001
Citrate	4	0.062308	0.067309	0.073103	0.067571	0.067615	0.020133	0.020469	0.01172	0.012311	0.013481	0.067639	0.072039	0.072732	0.065965	0.071984	0.070742	0.063832	0.059707	0.065929	0.049841	0.05174	0.05273	<0.0001	217.1	0.5419	<0.0001	<0.0001	0.2582	0.5096	0.9957	0.0012	<0.0001	<0.0001	0.9972	>0.9999	0.132	<0.0001	0.0756	<0.0001	<0.0001	<0.0001	<0.0001	<0.0001	<0.0001	<0.0001	<0.0001	0.9985	0.0433
Citrate	5	0.018634	0.019822	0.020649	0.018984	0.020916	0.002667	0.002988	0.003759	0.003607	0.003415	0.018881	0.018878	0.020687	0.021196	0.020978	0.023366	0.017869	0.017913	0.018678	0.013164	0.012718	0.012532	<0.0001	225.4	0.8907	<0.0001	<0.0001	>0.9999	0.0508	0.8228	<0.0001	<0.0001	<0.0001	0.9568	0.2702	0.114	<0.0001	0.9615	<0.0001	<0.0001	<0.0001	<0.0001	<0.0001	<0.0001	<0.0001	<0.0001	0.0478	0.5159
Succinate	0	0.779881	0.868299	0.766259	0.744582	0.784119	0.979106	0.973935	0.99318	0.987796	0.992064	0.804152	0.731788	0.802287	0.74819	0.725052	0.738625	0.661923	0.649938	0.649011	0.705041	0.698171	0.704147	<0.0001	66.12	0.2253	0.0005	<0.0001	0.5237	0.0281	<0.0001	0.0018	<0.0001	<0.0001	0.995	0.8544	0.0014	0.1043	0.9974	<0.0001	<0.0001	<0.0001	<0.0001	<0.0001	<0.0001	<0.0001	<0.0001	0.4639	0.0004
Succinate	1	0.061598	0.040073	0.066466	0.067085	0.055381	8.61e-05	0.000815	1.82e-05	0.000226	7.45e-05	0.065138	0.073986	0.057419	0.069543	0.079687	0.072422	0.084711	0.091195	0.0916	0.072499	0.073954	0.072654	<0.0001	77.82	0.4383	<0.0001	<0.0001	0.2388	0.0194	0.0002	0.0254	<0.0001	<0.0001	0.9995	0.4335	0.0027	0.5255	>0.9999	<0.0001	<0.0001	<0.0001	<0.0001	<0.0001	<0.0001	<0.0001	<0.0001	0.7173	0.0066
Succinate	2	0.116575	0.059506	0.11808	0.13645	0.113022	0.01985	0.022516	0.006489	0.010682	0.007388	0.093264	0.130388	0.090292	0.125643	0.137321	0.130254	0.180366	0.18488	0.185522	0.168747	0.172161	0.16648	<0.0001	50.16	0.2473	0.0082	0.0007	0.9083	0.0891	0.0001	0.0006	<0.0001	<0.0001	0.8038	0.9952	0.0032	0.0272	0.9725	0.0005	<0.0001	<0.0001	<0.0001	<0.0001	<0.0001	<0.0001	<0.0001	0.4088	0.0003
Succinate	3	0.037065	0.027881	0.041205	0.042849	0.037998	0.000447	0.00115	0.000151	0.000312	0.000226	0.037109	0.05202	0.043617	0.044746	0.049649	0.049013	0.062625	0.064208	0.063035	0.046031	0.048895	0.048849	<0.0001	103.4	0.2866	<0.0001	<0.0001	0.0502	0.0074	<0.0001	0.007	<0.0001	<0.0001	0.9211	0.3186	<0.0001	0.301	>0.9999	<0.0001	<0.0001	<0.0001	<0.0001	<0.0001	<0.0001	<0.0001	<0.0001	0.9221	0.0003
[truncated: 4 more columns]
