# Supplementary material for: Nitric oxide-driven modifications of lipoic arm inhibit α-ketoacid dehydrogenases
Source: Nat Chem Biol. 2022 Oct 20;19(3):265–74. doi: 10.1038/s41589-022-01153-w (PMC9974485; doi:10.1038/s41589-022-01153-w)
Supplement: Source Data Extended Data Fig. 3 — Statistical source data for Extended Data Fig. 3. [file 41589_2022_1153_MOESM16_ESM.xlsx]

## Sheet: ExtendedData Fig3a
Measurement	CoA abundance
Statistical Test	Dunnett's Multiple Comparisons
	Compare the mean of every column with the mean at time 0
Raw Data
	PAPA: CoA 1:1			GSNO: CoA 1:1			GSNO: CoA 4:1
	Rep 1	Rep 2	Rep 3	Rep 1	Rep 2	Rep 3	Rep 1	Rep 2	Rep 3
0min	85458546	238000000	362000000	85458546	238000000	362000000	85458546	238000000	362000000
5min	65331986	44871634	63642830	158000000	91916682	154000000	129000000	92690834	83498410
30min	28063324	14479274	17284124	73795882	29171690	72834746	3755947	13155359	14791233
1h	4357274	1388131	452880	38633842	85379530	70112810	2668469	14079018	11739367
3h	1444319	337377	143557	62677158	79469554	23799164	7789270	7627424	5201980
STATS
PAPA:CoA 1:1
Comparisons	Mean Diff.	95.00% CI of diff.	Below threshold?	Summary	Adjusted P Value
0min vs 5min	170537365	23633429 to 317441302	Yes	*	0.0234
0min vs 30min	208543941	61640005 to 355447878	Yes	**	0.0071
0min vs 1h	226420087	79516151 to 373324023	Yes	**	0.0041
0min vs 3h	227844431	80940495 to 374748367	Yes	**	0.004
GSNO:CoA 1:1
Comparisons	Mean Diff.	95.00% CI of diff.	Below threshold?	Summary	Adjusted P Value
0min vs 5min	93847288	-64801259 to 252495835	No	ns	0.313
0min vs 30min	169885409	11236862 to 328533956	Yes	*	0.0358
0min vs 1h	163777455	5128908 to 322426002	Yes	*	0.0429
0min vs 3h	173170890	14522343 to 331819437	Yes	*	0.0324
GSNO:CoA 4:1
Comparisons	Mean Diff.	95.00% CI of diff.	Below threshold?	Summary	Adjusted P Value
0min vs 5min	126756434	-21910371 to 275423239	No	ns	0.0997
0min vs 30min	217918669	69251864 to 366585474	Yes	**	0.0058
0min vs 1h	218990564	70323759 to 367657369	Yes	**	0.0056
0min vs 3h	221613291	72946486 to 370280096	Yes	**	0.0052

## Sheet: ExtendedData Fig3b
Measurement	CoANO abundance
Statistical Test	Dunnett's Multiple Comparisons
	Compare the mean of every column with the mean at time 0
Raw Data
	PAPA: CoA 1:1			GSNO: CoA 1:1			GSNO: CoA 4:1
	Rep 1	Rep 2	Rep 3	Rep 1	Rep 2	Rep 3	Rep 1	Rep 2	Rep 3
0min	89832	568714	20774.3	89832	568714	20774.3	89832	568714	20774.3
5min	3502683	1133004	3716340	10678627	12577584	25604014	29974870	64969484	27727136
30min	23343354	12426765	21218678	58931776	29248234	73066432	40014948	124000000	116000000
1h	10623259	19541904	7171034	40258236	91227672	78953128	30372342	132000000	103000000
3h	9392790	16228133	25845078	62628036	88015688	30071770	91322624	86645560	60699652
STATS
PAPA:CoA 1:1
Comparisons	Mean Diff.	95.00% CI of diff.	Below threshold?	Summary	Adjusted P Value
0min vs 5min	-2557569	-15254322 to 10139184	No	ns	0.9364
0min vs 30min	-18769826	-31466579 to -6073072	Yes	**	0.0054
0min vs 1h	-12218959	-24915712 to 477794	No	ns	0.0597
0min vs 3h	-16928894	-29625647 to -4232140	Yes	*	0.0105
GSNO:CoA 1:1
Comparisons	Mean Diff.	95.00% CI of diff.	Below threshold?	Summary	Adjusted P Value
0min vs 5min	-16060302	-64630101 to 32509498	No	ns	0.7464
0min vs 30min	-53522374	-102092173 to -4952574	Yes	*	0.0309
0min vs 1h	-69919905	-118489705 to -21350106	Yes	**	0.0065
0min vs 3h	-60012058	-108581857 to -11442258	Yes	*	0.0165
GSNO:CoA 4:1
Comparisons	Mean Diff.	95.00% CI of diff.	Below threshold?	Summary	Adjusted P Value
0min vs 5min	-40664057	-119631417 to 38303304	No	ns	0.4209
0min vs 30min	-93111876	-172079236 to -14144515	Yes	*	0.0215
0min vs 1h	-88231007	-167198368 to -9263647	Yes	*	0.0287
0min vs 3h	-79329505	-158296866 to -362145	Yes	*	0.0489

## Sheet: ExtendedData Fig3c
Measurement	Purified PDHC Activity
Statistical Test	Tukey's Multiple Comparisons Test
	Compare the mean of every column with the mean of every other column
Raw Data
	Rep 1	Rep 2	Rep 3
buffer	1.01839	0.977382	0.993236
NADH	0.954129	0.827861	0.902339
pyruvate	0.977945	0.876198	0.971533
CoANO	0.871406	0.768391	0.759653
CoANO NADH	0.013811	0.01374	0.014022
CoANO pyruvate	0.330327	0.303058	0.28805
STATS
Comparison	Mean Diff.	95.00% CI of diff.	Below threshold?	Summary	Adjusted P Value
buffer vs. NADH	0.04211	0.009677 to 0.07455	Yes	**	0.0092
buffer vs. pyruvate	0.0167	-0.01574 to 0.04914	No	ns	0.5395
buffer vs. CoANO	0.3137	0.2813 to 0.3462	Yes	****	<0.0001
buffer vs. CoANO NADH	0.9424	0.9100 to 0.9748	Yes	****	<0.0001
buffer vs. CoANO pyruvate	0.6431	0.6106 to 0.6755	Yes	****	<0.0001
NADH vs. pyruvate	-0.02541	-0.05785 to 0.007023	No	ns	0.1625
NADH vs. CoANO	0.2716	0.2392 to 0.3041	Yes	****	<0.0001
NADH vs. CoANO NADH	0.9003	0.8678 to 0.9327	Yes	****	<0.0001
NADH vs. CoANO pyruvate	0.6009	0.5685 to 0.6334	Yes	****	<0.0001
pyruvate vs. CoANO	0.297	0.2646 to 0.3295	Yes	****	<0.0001
pyruvate vs. CoANO NADH	0.9257	0.8933 to 0.9581	Yes	****	<0.0001
pyruvate vs. CoANO pyruvate	0.6264	0.5939 to 0.6588	Yes	****	<0.0001
CoANO vs. CoANO NADH	0.6286	0.5962 to 0.6611	Yes	****	<0.0001
CoANO vs. CoANO pyruvate	0.3293	0.2969 to 0.3618	Yes	****	<0.0001
CoANO NADH vs. CoANO pyruvate	-0.2993	-0.3318 to -0.2669	Yes	****	<0.0001

## Sheet: ExtendedData Fig3d
Measurement	Purified PDHC Activity
Statistical Test	Tukey's Multiple Comparisons Test
	Compare the mean of every column with the mean of every other column
Raw Data
	Rep 1	Rep 2	Rep 3
Buffer	1.05659	1.01066	0.93275
NADH	1.12925	1.03301	0.959016
NADH 4mM AceCoA	1.09326	1.06867	1.0756
CoANO	0.680589	0.706855	0.674553
CoANO NADH	0.10339	0.088189	0.074106
CoANO NADH 1mM AceCoA	0.233271	0.240872	0.236401
CoANO NADH 2mM AceCoA	0.325596	0.317884	0.336215
CoANO NADH 4mM AceCoA	0.390089	0.420604	0.423063
STATS
Comparisons	Mean Diff.	95.00% CI of diff.	Below threshold?	Summary	Adjusted P Value
Buffer vs. NADH	-0.04042	-0.1513 to 0.07047	No	ns	0.9001
Buffer vs. NADH 4mM AceCoA	-0.07917	-0.1901 to 0.03173	No	ns	0.2737
Buffer vs. CoANO	0.3127	0.2018 to 0.4236	Yes	****	<0.0001
Buffer vs. CoANO NADH	0.9114	0.8005 to 1.022	Yes	****	<0.0001
Buffer vs. CoANO NADH 1mM AceCoA	0.7632	0.6523 to 0.8741	Yes	****	<0.0001
Buffer vs. CoANO NADH 2mM AceCoA	0.6734	0.5625 to 0.7843	Yes	****	<0.0001
Buffer vs. CoANO NADH 4mM AceCoA	0.5887	0.4778 to 0.6996	Yes	****	<0.0001
NADH vs. NADH 4mM AceCoA	-0.03875	-0.1496 to 0.07215	No	ns	0.9175
NADH vs. CoANO	0.3531	0.2422 to 0.4640	Yes	****	<0.0001
NADH vs. CoANO NADH	0.9519	0.8410 to 1.063	Yes	****	<0.0001
NADH vs. CoANO NADH 1mM AceCoA	0.8036	0.6927 to 0.9145	Yes	****	<0.0001
NADH vs. CoANO NADH 2mM AceCoA	0.7139	0.6030 to 0.8248	Yes	****	<0.0001
NADH vs. CoANO NADH 4mM AceCoA	0.6292	0.5183 to 0.7401	Yes	****	<0.0001
NADH 4mM AceCoA vs. CoANO	0.3918	0.2809 to 0.5027	Yes	****	<0.0001
NADH 4mM AceCoA vs. CoANO NADH	0.9906	0.8797 to 1.102	Yes	****	<0.0001
NADH 4mM AceCoA vs. CoANO NADH 1mM AceCoA	0.8423	0.7314 to 0.9532	Yes	****	<0.0001
NADH 4mM AceCoA vs. CoANO NADH 2mM AceCoA	0.7526	0.6417 to 0.8635	Yes	****	<0.0001
NADH 4mM AceCoA vs. CoANO NADH 4mM AceCoA	0.6679	0.5570 to 0.7788	Yes	****	<0.0001
CoANO vs. CoANO NADH	0.5988	0.4879 to 0.7097	Yes	****	<0.0001
CoANO vs. CoANO NADH 1mM AceCoA	0.4505	0.3396 to 0.5614	Yes	****	<0.0001
CoANO vs. CoANO NADH 2mM AceCoA	0.3608	0.2499 to 0.4717	Yes	****	<0.0001
CoANO vs. CoANO NADH 4mM AceCoA	0.2761	0.1652 to 0.3870	Yes	****	<0.0001
CoANO NADH vs. CoANO NADH 1mM AceCoA	-0.1483	-0.2592 to -0.03739	Yes	**	0.0052
CoANO NADH vs. CoANO NADH 2mM AceCoA	-0.238	-0.3489 to -0.1271	Yes	****	<0.0001
CoANO NADH vs. CoANO NADH 4mM AceCoA	-0.3227	-0.4336 to -0.2118	Yes	****	<0.0001
CoANO NADH 1mM AceCoA vs. CoANO NADH 2mM AceCoA	-0.08972	-0.2006 to 0.02118	No	ns	0.1626
CoANO NADH 1mM AceCoA vs. CoANO NADH 4mM AceCoA	-0.1744	-0.2853 to -0.06351	Yes	**	0.0011
CoANO NADH 2mM AceCoA vs. CoANO NADH 4mM AceCoA	-0.08469	-0.1956 to 0.02621	No	ns	0.2099
